# Supplementary material for: Spatial variation in a top marine predator’s diet at two regionally distinct sites
Source: PLoS One. 2019 Jan 2;14(1):e0209032. doi: 10.1371/journal.pone.0209032 (PMC6314570; doi:10.1371/journal.pone.0209032)
Supplement: S1 Appendix — (XLSX) [file pone.0209032.s001.xlsx]

## Sheet: GBI diet
Species	Number	Frequency	Weight (g)
Lamprey Petromyzon marinus	2	2	-
Ray Raja spp.	1	1	86.2158
Eels Anguilliformes	1	1	7.40453
Conger eel Conger conger	12	8	5177.47
Herring Clupea harengus	7	6	2164.55
Sprat Sprattus sprattus	22	21	51.9532
Twait shad Alosa fallax	1	1	102.595
Unidentified Clupeidae	4	4	178.569
Total Clupeidae	34	31	2497.67
Argentine Argentina sphyraena	x	x	-
Cod Gadus morhua	3	3	2176.54
Haddock Melanogrammus aeglefinus	32	22	12897.2
Pollock/Saithe Pollachius spp.	58	32	36177.7
Haddock/Pollachius spp.	25	12	22363.3
Total Haddock/Pollachius spp.	115	59	71438.1
Whiting Merlangius merlangus	69	44	15505.2
Blue whiting Micromesistius poutassou	90	51	8570.26
Norway pout Trisopterus esmarkii	11	9	103.176
Bib Trisopterus luscus	44	30	7849.01
Poor cod Trisopterus minutus	503	117	16995.4
Trisopterus luscus/minutus	36	20	2125.07
Unidentified Trisopterus spp.	118	40	1398.04
Total Trisopterus spp.	712	148	28470.7
Silvery pout Gadiculus argenteus	3	3	13.284
Tadpole fish Raniceps raninus	x	x	-
Greater forkbeard Phycis blennoides	3	2	480.114
3-bearded rockling Gaidropsarus vulgaris	2	1	137.096
5-bearded rockling Ciliata mustela	5	2	73.5626
Unidentified rocklings	2	2	30.4794
Ling Molva molva	28	24	35382.6
Hake Merluccius merluccius	4	4	1040.54
Unidentified Gadidae	36	25	10887
Total Gadidae	1072	174	174206
Dragonet Callionymus spp.	63	43	2195.42
Garfish Belone belone	14	13	5184.4
Grey gurnard Eutrigla gurnardus	18	10	2001.52
Unidentified Triglidae	x	x	-
Total Triglidae	18	10	2001.52
Shorthorn sculpin Myoxocephalus scorpius	x	x	-
Unidentified sculpins	1	1	23.2444
Unidentified Cottidae	2	2	314.813
Total Cottidae	3	3	338.058
Perch Perca fluviatilis	x	x	-
Sea Breams Unidentified Sparidae	x	x	-
Cuckoo wrasse Labrus mixtus	2	2	53.0323
Ballan wrasse Labrus bergylta	3	3	2556.04
Unidentified Labridae	5	5	449.023
Total Labridae	10	10	3058.09
Eelpout Zoarces viviparus	x	x	-
Horse mackerel Trachurus trachurus	38	29	7497.93
Greater sandeel Hyperoplus lanceolatus	175	33	12415.3
Sandeels Ammodytes spp.	3768	115	39592.6
Total Ammodytidae	3943	125	52007.9
Tompot blenny Parablennius gattorugine	1	1	-
Scaleless worm goby Caragobius urolepis	x	x	-
Unidentified Gobiidae	1	1	17.6727
Total Gobiidae	1	1	17.6727
Mackerel Scomber scomber	12	12	739.047
Megrim Lepidorhombus spp.	48	38	8580.41
Scaldfish Arnoglossus spp.	11	11	366.937
Lefteye flounders Unidentified Bothidae	1	1	47.8653
Total Bothidae	60	45	8995.21
Plaice Pleuronectes platessa	13	13	2145.58
Dab Limanda limanda	9	8	1658.34
Flounder Platichthys flesus	8	6	636.176
Lemon sole Microstomus kitt	26	22	3828.12
Long rough dab Hippoglossoides platessoides	3	3	775.641
Witch Glyptocephalus cynoglossus	1	1	196.785
Righteye flounders Unidentified Pleuronectidae	4	4	4747.21
Total Pleuronectidae	64	45	13987.9
Solenette Buglossidium luteum	4	4	236.999
Sole Solea solea	5	5	2310.73
True soles Unidentified Soleidae	25	13	10862.2
Total Soleidae	34	21	13409.9
Unidentified flatfish	16	13	1541.49
Total flatfish	174	89	37934.4
Unidentified fish	8	8	-
All Fish	5407	206	292949
Flying squid Todaropsis eblanae	x	x	-
Squid Loligo spp.	12	12	10.5896
Squid Unidentified Ommastrephidae	8	8	47.2035
Curled octopus Eledone spp.	12	7	1990.6
Unidentified octopus	16	12	3597.29
Unidentified Cephalopoda	33	22	4297.42
Total Cephalopoda	81	47	9943.11
Total Prey	5488	206	302892

## Sheet: WH diet
Species	Number	Frequency	Weight (g)
Lamprey Petromyzon marinus	1	1	-
Ray Raja spp.	63	63	5431.6
Eels Anguilliformes	2	2	4.79952
Conger eel Conger conger	3	3	1759.99
Herring Clupea harengus	15	4	3368.77
Sprat Sprattus sprattus	7	6	103.478
Unidentified Clupeidae	3	3	136.584
Total Clupeidae	25	13	3608.83
Cod Gadus morhua	16	10	5194.21
Haddock Melanogrammus aeglefinus	14	6	3819.17
Pollock/Saithe Pollachius spp.	30	14	22330.3
Haddock/Pollachius spp.	31	10	14559.6
Total Haddock/Pollachius spp.	75	24	40709.1
Whiting Merlangius merlangus	240	74	22267
Bib Trisopterus luscus	8	5	2612.83
Poor cod Trisopterus minutus	218	36	12684.1
Trisopterus luscus/minutus	14	9	1835.62
Unidentified Trisopterus spp.	157	48	6497.01
Total Trisopterus spp.	397	79	23629.6
Greater forkbeard Phycis blennoides	2	1	39.0763
3-bearded rockling Gaidropsarus vulgaris	15	3	1498.14
4-bearded rocking Rhinonemus cimbrius	2	1	11.7545
Northern rockling Ciliata septentrionalis	9	7	568.237
Rockling spp.	42	7	4297.31
Unidentified rocklings	68	17	6375.43
Ling Molva molva	1	1	1152.67
Hake Merluccius merluccius	1	1	421.307
Unidentified Gadidae	60	35	8548.82
Total Gadidae	860	127	108337
Dragonet Callionymus spp.	306	74	12045.7
Grey gurnard Eutrigla gurnardus	24	12	5292.5
Unidentified Triglidae	17	2	1402.83
Total Triglidae	41	14	6695.33
Shorthorn sculpin Myoxocephalus scorpius	3	2	550.491
Unidentified sculpins	9	5	440.774
Longspined bullhead Taurulus bubalis	5	3	234.399
Total Cottidae	17	9	1225.66
Pogge Agonus cataphractus	2	1	38.85
Sea Breams Unidentified Sparidae	1	1	7.1
Ballan wrasse Labrus bergylta	8	2	3883.75
Unidentified Labridae	3	3	326.67
Total Labridae	11	5	4210.42
Eelpout Zoarces viviparus	1	1	45.204
Butterfish Pholis gunnellus	21	11	334.574
Greater weever Trachinus draco	134	6	4306.86
Sandeels Ammodytes spp.	239	32	1698.05
Ammodytes spp. (Hyper)	84	11	1849.57
Greater sandeel Hyperoplus lanceolatus	323	39	3547.62
Black goby Gobius niger	12	5	45.3743
Painted goby Pomatoschistus pictus	1	1	3.08216
Unidentified Gobiidae	13	4	67.8812
Total Gobiidae	26	10	116.338
Mackerel Scomber scomber	1	1	25.161
Megrim Lepidorhombus spp.	5	3	1049.93
Lefteye flounders Unidentified Bothidae	5	3	1118.91
Total Bothidae	10	5	2168.84
Plaice Pleuronectes platessa	61	33	10255
Dab Limanda limanda	74	20	3368.83
Flounder Platichthys flesus	37	12	1506.06
Long rough dab Hippoglossoides platessoides	8	7	413.044
Plaice/Flounder	27	8	4408.84
Dab/Long Rough Dab	14	4	1582.6
DAB/Flounder	2	2	275.944
Lemon sole Microstomus kitt	9	8	1554.3
Witch Glyptocephalus cynoglossus	1	1	71.5318
Righteye flounders Unidentified Pleuronectidae	55	14	15113.9
Total Pleuronectidae	288	67	38550.1
Solenette Buglossidium luteum	19	14	504.328
Sole Solea solea	27	22	7537.41
True soles Unidentified Soleidae	20	11	4137.04
Total Soleidae	66	40	12178.8
Unidentified flatfish	52	21	2479.83
Total flatfish	416	92	55377.5
Unidentified fish	5	5	-
All Fish	2259	148	207119
Squid Loligo spp.	17	12	2328.39
Squid Unidentified Ommastrephidae	15	8	1203.1
Curled octopus Eledone spp.	28	14	4369.98
Unidentified octopus	26	7	6201.38
Unidentified Cephalopoda	30	25	3122.17
Total Cephalopoda	116	52	17225
Total	2375	149	224344

## Sheet: MCP
Seal ID	Northings	Eastings
gp14-11093-09	370747	5.80747e+06
gp14-10957-09	389120	5.76777e+06
gp14-10957-09	389149	5.76776e+06
gp14-10957-09	389153	5.76777e+06
gp14-11093-09	389331	5.76761e+06
gp14-10957-09	389341	5.7676e+06
gp14-10957-09	389347	5.76769e+06
gp14-10957-09	389363	5.7676e+06
gp14-10957-09	389382	5.7676e+06
gp14-10957-09	389398	5.76761e+06
gp14-10957-09	389522	5.76752e+06
gp14-10957-09	389724	5.76755e+06
gp14-11108-09	389809	5.76751e+06
gp14-11108-09	389828	5.76755e+06
gp14-10957-09	390134	5.76749e+06
gp14-11093-09	390537	5.76704e+06
gp14-11093-09	392517	5.76705e+06
gp14-11093-09	394276	5.76762e+06
gp14-11015-09	394545	5.77637e+06
gp14-11015-09	394554	5.77546e+06
gp14-11015-09	395234	5.77488e+06
gp14-11093-09	395492	5.77871e+06
gp14-11093-09	395693	5.77819e+06
gp14-11095-09	395798	5.78386e+06
gp14-11015-09	396018	5.77578e+06
gp14-11015-09	396621	5.77512e+06
gp14-11101-09	396659	5.77511e+06
gp14-11100-09	397136	5.77502e+06
gp14-11095-09	397278	5.77482e+06
gp14-11095-09	399420	5.77557e+06
gp14-11093-09	381061	5.75421e+06
gp14-11093-09	382025	5.75648e+06
gp14-11093-09	382269	5.76383e+06
gp14-11093-09	382948	5.75806e+06
gp14-11093-09	383907	5.76001e+06
gp14-11093-09	385977	5.76154e+06
gp14-11093-09	387941	5.76563e+06
gp14-11093-09	388130	5.7673e+06
gp14-11093-09	389345	5.76761e+06
gp14-11093-09	389381	5.76761e+06
gp14-11093-09	389384	5.7676e+06
gp14-11093-09	389394	5.7677e+06
gp14-11093-09	389397	5.76757e+06
gp14-11108-09	389859	5.76758e+06
gp14-11108-09	389913	5.76744e+06
gp14-11113-09	393876	5.7789e+06
gp14-11113-09	395046	5.77544e+06
gp14-11100-09	395076	5.77473e+06
gp14-11093-09	395583	5.77813e+06
gp14-11100-09	395628	5.77495e+06
gp14-11113-09	396083	5.77717e+06
gp14-11100-09	396407	5.77807e+06
gp14-11100-09	396631	5.78001e+06
gp14-11015-09	396681	5.77545e+06
gp14-11095-09	398083	5.75686e+06
gp14-11095-09	401136	5.7686e+06
gp14-11095-09	401579	5.76715e+06
gp14-11108-09	354972	5.7923e+06
gp14-11108-09	355910	5.79102e+06
gp14-11108-09	358489	5.78752e+06
gp14-11108-09	359053	5.7855e+06
gp14-11108-09	359586	5.78484e+06
gp14-11100-09	367833	5.82572e+06
gp14-11093-09	369622	5.81687e+06
gp14-11100-09	370203	5.82709e+06
gp14-11093-09	370700	5.81651e+06
gp14-11093-09	371698	5.81594e+06
gp14-11093-09	372471	5.81524e+06
gp14-11100-09	372875	5.82962e+06
gp14-11093-09	373463	5.81446e+06
gp14-11100-09	374177	5.8228e+06
gp14-11100-09	374276	5.83006e+06
gp14-11100-09	374302	5.81852e+06
gp14-11108-09	374436	5.77936e+06
gp14-11093-09	374478	5.81311e+06
gp14-11100-09	374714	5.82713e+06
gp14-11100-09	374736	5.81677e+06
gp14-11093-09	374800	5.81245e+06
gp14-11113-09	374969	5.79512e+06
gp14-11093-09	375128	5.8118e+06
gp14-11093-09	375341	5.81128e+06
gp14-11100-09	375576	5.8294e+06
gp14-11108-09	375699	5.77891e+06
gp14-11113-09	375779	5.79535e+06
gp14-11093-09	375795	5.81034e+06
gp14-11113-09	376336	5.79621e+06
gp14-11093-09	376636	5.80826e+06
gp14-11113-09	376666	5.79557e+06
gp14-11093-09	377401	5.80676e+06
gp14-11113-09	377570	5.80209e+06
gp14-11093-09	377840	5.80244e+06
gp14-11113-09	377963	5.79879e+06
gp14-11093-09	378034	5.80179e+06
gp14-11093-09	378281	5.80038e+06
gp14-11093-09	379378	5.79912e+06
gp14-11093-09	379878	5.79846e+06
gp14-11108-09	379903	5.77665e+06
gp14-11100-09	379911	5.80792e+06
gp14-11093-09	381507	5.79704e+06
gp14-11100-09	381773	5.80381e+06
gp14-11100-09	382543	5.80208e+06
gp14-11113-09	382903	5.7944e+06
gp14-11093-09	383125	5.79561e+06
gp14-11100-09	383320	5.80014e+06
gp14-11113-09	384075	5.7941e+06
gp14-11100-09	384102	5.7983e+06
gp14-11108-09	384458	5.77256e+06
gp14-11093-09	384816	5.79384e+06
gp14-11113-09	385080	5.79369e+06
gp14-11100-09	385332	5.79619e+06
gp14-11108-09	385848	5.77079e+06
gp14-11113-09	385913	5.793e+06
gp14-11100-09	386353	5.79417e+06
gp14-11093-09	386756	5.7919e+06
gp14-11100-09	387057	5.79202e+06
gp14-11108-09	387468	5.77013e+06
gp14-11093-09	388673	5.7902e+06
gp14-11095-09	389349	5.76757e+06
gp14-11095-09	389353	5.76757e+06
gp14-11095-09	389360	5.76759e+06
gp14-11095-09	389363	5.76753e+06
gp14-11095-09	389366	5.76764e+06
gp14-11095-09	389400	5.76762e+06
gp14-11095-09	389456	5.76755e+06
gp14-11095-09	389483	5.76764e+06
gp14-11095-09	389553	5.76747e+06
gp14-11108-09	389822	5.76754e+06
gp14-11093-09	389884	5.78848e+06
gp14-11113-09	389921	5.78839e+06
gp14-11100-09	390542	5.7867e+06
gp14-11093-09	390863	5.78634e+06
gp14-11093-09	391728	5.78477e+06
gp14-11100-09	391749	5.78476e+06
gp14-11113-09	391810	5.7853e+06
gp14-11113-09	392209	5.78093e+06
gp14-11093-09	392653	5.78269e+06
gp14-11093-09	393196	5.77935e+06
gp14-11113-09	393527	5.77791e+06
gp14-11100-09	393751	5.78014e+06
gp14-11093-09	395083	5.77632e+06
gp14-11100-09	395600	5.77618e+06
gp14-11100-09	395608	5.77614e+06
gp14-11101-09	395623	5.77496e+06
gp14-11101-09	395627	5.77496e+06
gp14-11100-09	395640	5.77497e+06
gp14-11101-09	395656	5.77501e+06
gp14-11095-09	396406	5.76524e+06
gp14-11108-09	331176	5.8039e+06
gp14-11108-09	341590	5.80436e+06
gp14-11108-09	345656	5.80263e+06
gp14-11108-09	346759	5.80189e+06
gp14-11100-09	359577	5.82395e+06
gp14-11100-09	359706	5.828e+06
gp14-11100-09	360364	5.8298e+06
gp14-11093-09	360796	5.82838e+06
gp14-11100-09	361115	5.83105e+06
gp14-11093-09	361979	5.82324e+06
gp14-11093-09	361992	5.82409e+06
gp14-11093-09	362687	5.82227e+06
gp14-11093-09	362698	5.82498e+06
gp14-11093-09	363002	5.8214e+06
gp14-11100-09	363642	5.8245e+06
gp14-11100-09	363774	5.83287e+06
gp14-11093-09	364146	5.82021e+06
gp14-11093-09	364769	5.8385e+06
gp14-11100-09	364778	5.82504e+06
gp14-11113-09	364841	5.82498e+06
gp14-11093-09	365122	5.81933e+06
gp14-11113-09	365258	5.82457e+06
gp14-11113-09	365819	5.82342e+06
gp14-11093-09	365910	5.81842e+06
gp14-11093-09	366239	5.83986e+06
gp14-11113-09	366264	5.82208e+06
gp14-11113-09	366696	5.82102e+06
gp14-11093-09	367062	5.81766e+06
gp14-11093-09	367068	5.84109e+06
gp14-11113-09	367166	5.81993e+06
gp14-11093-09	367821	5.84169e+06
gp14-11093-09	368018	5.81679e+06
gp14-11093-09	368494	5.84285e+06
gp14-11113-09	368926	5.8135e+06
gp14-11113-09	368977	5.8171e+06
gp14-11093-09	369006	5.81674e+06
gp14-11093-09	369087	5.84367e+06
gp14-11093-09	370374	5.84439e+06
gp14-11113-09	370870	5.81217e+06
gp14-11093-09	372186	5.8458e+06
gp14-10957-09	372627	5.77255e+06
gp14-10957-09	372802	5.77179e+06
gp14-10957-09	373019	5.77264e+06
gp14-11093-09	373254	5.84746e+06
gp14-11113-09	373515	5.81126e+06
gp14-11100-09	373612	5.83922e+06
gp14-10957-09	374160	5.77158e+06
gp14-10957-09	374641	5.77102e+06
gp14-10957-09	374648	5.77114e+06
gp14-11113-09	374897	5.80165e+06
gp14-11113-09	375084	5.81051e+06
gp14-11113-09	375109	5.80214e+06
gp14-11093-09	375146	5.8489e+06
gp14-11113-09	375208	5.8003e+06
gp14-11100-09	375301	5.84022e+06
gp14-10957-09	375599	5.77426e+06
gp14-10957-09	375607	5.76896e+06
gp14-11113-09	375646	5.80992e+06
gp14-10957-09	375714	5.77047e+06
gp14-10957-09	375810	5.76954e+06
gp14-10957-09	376039	5.77401e+06
gp14-11113-09	376354	5.80536e+06
gp14-11113-09	376453	5.80856e+06
gp14-10957-09	376913	5.77389e+06
gp14-11093-09	376938	5.84975e+06
gp14-10957-09	378129	5.7734e+06
gp14-10957-09	378513	5.76743e+06
gp14-10957-09	379811	5.7668e+06
gp14-10957-09	380898	5.77195e+06
gp14-10957-09	381023	5.76635e+06
gp14-10957-09	381638	5.77107e+06
gp14-11100-09	381799	5.84292e+06
gp14-10957-09	382830	5.76948e+06
gp14-11100-09	383318	5.84327e+06
gp14-10957-09	384439	5.76835e+06
gp14-10957-09	384640	5.76564e+06
gp14-11100-09	384765	5.84317e+06
gp14-10957-09	386058	5.76711e+06
gp14-11100-09	386475	5.84362e+06
gp14-10957-09	386815	5.76547e+06
gp14-10957-09	389274	5.76628e+06
gp14-11095-09	389519	5.76752e+06
gp14-11095-09	389553	5.76757e+06
gp14-11095-09	389597	5.76754e+06
gp14-11095-09	389597	5.76754e+06
gp14-11095-09	389598	5.76755e+06
gp14-11095-09	389601	5.76757e+06
gp14-11095-09	389603	5.76757e+06
gp14-11095-09	389630	5.76755e+06
gp14-11095-09	389656	5.76757e+06
gp14-11093-09	392009	5.86003e+06
gp14-11101-09	392335	5.78367e+06
gp14-11095-09	392879	5.76317e+06
gp14-11101-09	392969	5.78201e+06
gp14-11101-09	393881	5.77964e+06
gp14-11101-09	394501	5.77807e+06
gp14-11101-09	395018	5.77615e+06
gp14-11101-09	396707	5.77588e+06
gp14-11101-09	396986	5.78046e+06
gp14-11101-09	397107	5.77862e+06
gp14-11108-09	324876	5.82243e+06
gp14-11108-09	325296	5.8264e+06
gp14-11108-09	325448	5.81998e+06
gp14-11108-09	325603	5.8264e+06
gp14-11108-09	326036	5.82656e+06
gp14-11108-09	326513	5.81767e+06
gp14-11108-09	328014	5.81332e+06
gp14-11108-09	328021	5.8127e+06
gp14-11108-09	328457	5.81236e+06
gp14-11108-09	329158	5.81191e+06
gp14-11108-09	329498	5.81142e+06
gp14-11108-09	330406	5.80931e+06
gp14-11108-09	331045	5.80974e+06
gp14-11113-09	362158	5.82981e+06
gp14-11113-09	362462	5.83053e+06
gp14-11113-09	362747	5.82676e+06
gp14-11113-09	362970	5.82848e+06
gp14-11113-09	362992	5.82617e+06
gp14-11113-09	363847	5.82289e+06
gp14-11113-09	365200	5.82185e+06
gp14-11113-09	365703	5.82139e+06
gp14-11113-09	366405	5.82146e+06
gp14-10957-09	367132	5.77957e+06
gp14-11113-09	367272	5.8211e+06
gp14-10957-09	367487	5.78026e+06
gp14-10957-09	367801	5.77961e+06
gp14-10957-09	368272	5.78022e+06
gp14-10957-09	368342	5.77943e+06
gp14-11113-09	368624	5.81948e+06
gp14-10957-09	368919	5.77666e+06
gp14-10957-09	368976	5.78056e+06
gp14-10957-09	369031	5.77763e+06
gp14-10957-09	369254	5.77556e+06
gp14-11113-09	369487	5.81894e+06
gp14-11113-09	370285	5.81856e+06
gp14-10957-09	370443	5.78073e+06
gp14-10957-09	370814	5.77426e+06
gp14-11113-09	371328	5.81805e+06
gp14-10957-09	372126	5.77471e+06
gp14-10957-09	374506	5.7741e+06
gp14-11113-09	374796	5.81693e+06
gp14-10957-09	375874	5.77415e+06
gp14-11113-09	376053	5.81569e+06
gp14-11113-09	377065	5.81403e+06
gp14-10957-09	377417	5.77396e+06
gp14-10957-09	378778	5.77322e+06
gp14-11093-09	379113	5.85025e+06
gp14-11113-09	380536	5.81074e+06
gp14-10957-09	381183	5.77244e+06
gp14-11113-09	381211	5.80982e+06
gp14-11113-09	381754	5.8085e+06
gp14-11113-09	382244	5.80733e+06
gp14-10957-09	382491	5.77057e+06
gp14-11113-09	382700	5.80608e+06
gp14-11093-09	382949	5.85133e+06
gp14-10957-09	384302	5.76899e+06
gp14-11095-09	384517	5.76009e+06
gp14-11093-09	384627	5.85226e+06
gp14-11095-09	385687	5.76302e+06
gp14-11093-09	385712	5.8534e+06
gp14-11095-09	386008	5.7649e+06
gp14-11093-09	387295	5.85416e+06
gp14-10957-09	387325	5.76679e+06
gp14-11093-09	388455	5.85478e+06
gp14-11095-09	388962	5.76916e+06
gp14-11095-09	389350	5.76761e+06
gp14-10957-09	389410	5.76653e+06
gp14-11095-09	389527	5.76754e+06
gp14-11095-09	389576	5.76759e+06
gp14-11095-09	389580	5.76756e+06
gp14-11095-09	389601	5.76757e+06
gp14-11095-09	389606	5.76758e+06
gp14-11095-09	389618	5.76756e+06
gp14-11095-09	389622	5.76765e+06
gp14-11095-09	389659	5.76756e+06
gp14-11095-09	389670	5.76758e+06
gp14-11093-09	389912	5.85553e+06
gp14-10957-09	389966	5.7675e+06
gp14-11095-09	390115	5.76785e+06
gp14-11093-09	390942	5.85594e+06
gp14-11100-09	391282	5.8452e+06
gp14-11093-09	391772	5.85627e+06
gp14-11093-09	393742	5.85844e+06
gp14-11100-09	393791	5.84508e+06
gp14-11093-09	394373	5.86109e+06
gp14-11093-09	394486	5.86227e+06
gp14-11100-09	394575	5.84499e+06
gp14-11093-09	394620	5.86333e+06
gp14-11093-09	395167	5.86348e+06
gp14-11015-09	395457	5.7784e+06
gp14-11101-09	395680	5.775e+06
gp14-11093-09	396150	5.8651e+06
gp14-11015-09	396246	5.78171e+06
gp14-11093-09	396493	5.86623e+06
gp14-11093-09	396666	5.8674e+06
gp14-11015-09	397023	5.77684e+06
gp14-11015-09	397049	5.78462e+06
gp14-11093-09	397074	5.86958e+06
gp14-11100-09	397580	5.8455e+06
gp14-11093-09	397741	5.87146e+06
gp14-11015-09	398082	5.78903e+06
gp14-11015-09	398355	5.78044e+06
gp14-11100-09	398639	5.84563e+06
gp14-11093-09	399021	5.87473e+06
gp14-11095-09	399387	5.76636e+06
gp14-11015-09	399891	5.79165e+06
gp14-11093-09	400017	5.87779e+06
gp14-11015-09	400432	5.7833e+06
gp14-11093-09	400533	5.87938e+06
gp14-11100-09	400719	5.84575e+06
gp14-11093-09	400840	5.88143e+06
gp14-11015-09	401349	5.79355e+06
gp14-11093-09	401350	5.88259e+06
gp14-11100-09	401366	5.8457e+06
gp14-11100-09	401869	5.84581e+06
gp14-11093-09	402476	5.8852e+06
gp14-11100-09	402772	5.84558e+06
gp14-11100-09	403040	5.84573e+06
gp14-11093-09	403058	5.88656e+06
gp14-11093-09	403901	5.88786e+06
gp14-11015-09	404130	5.78854e+06
gp14-11093-09	404919	5.88949e+06
gp14-11015-09	405365	5.79097e+06
gp14-11015-09	405460	5.7959e+06
gp14-11015-09	405559	5.79445e+06
gp14-11015-09	405780	5.79479e+06
gp14-11093-09	406119	5.89153e+06
gp14-11015-09	406521	5.79327e+06
gp14-11100-09	407311	5.84535e+06
gp14-11100-09	407734	5.84608e+06
gp14-11100-09	408476	5.8466e+06
gp14-11093-09	408911	5.89595e+06
gp14-11100-09	409510	5.84723e+06
gp14-11093-09	410602	5.89806e+06
gp14-11100-09	410989	5.8493e+06
gp14-11093-09	411643	5.90017e+06
gp14-11100-09	412041	5.8513e+06
gp14-11093-09	412781	5.90232e+06
gp14-11093-09	413484	5.90483e+06
gp14-11100-09	413745	5.85553e+06
gp14-11093-09	414143	5.90744e+06
gp14-11100-09	414733	5.85782e+06
gp14-11093-09	415518	5.90929e+06
gp14-11100-09	415730	5.86006e+06
gp14-11100-09	416906	5.86244e+06
gp14-11093-09	416910	5.9112e+06
gp14-11100-09	419017	5.86701e+06
gp14-11100-09	420201	5.86933e+06
gp14-11100-09	422236	5.87313e+06
gp14-11100-09	423564	5.87518e+06
gp14-11100-09	424842	5.87719e+06
gp14-11100-09	426235	5.87885e+06
gp14-10957-09	436744	5.7373e+06
gp14-11108-09	324637	5.84207e+06
gp14-11108-09	325334	5.82972e+06
gp14-11108-09	325612	5.83289e+06
gp14-11108-09	325667	5.82727e+06
gp14-11108-09	326453	5.82449e+06
gp14-11108-09	326473	5.82511e+06
gp14-11108-09	326565	5.82461e+06
gp14-10957-09	366392	5.79952e+06
gp14-10957-09	366970	5.79785e+06
gp14-10957-09	367513	5.79645e+06
gp14-10957-09	368129	5.79375e+06
gp14-10957-09	368195	5.81333e+06
gp14-10957-09	368356	5.79499e+06
gp14-10957-09	368423	5.81279e+06
gp14-10957-09	368858	5.81493e+06
gp14-10957-09	369697	5.81554e+06
gp14-10957-09	370095	5.8161e+06
gp14-10957-09	370453	5.81656e+06
gp14-10957-09	371725	5.81963e+06
gp14-10957-09	372641	5.81933e+06
gp14-10957-09	373384	5.81857e+06
gp14-10957-09	374353	5.81783e+06
gp14-10957-09	375379	5.81748e+06
gp14-10957-09	376038	5.8171e+06
gp14-10957-09	376958	5.81781e+06
gp14-10957-09	377494	5.8188e+06
gp14-10957-09	378219	5.81998e+06
gp14-10957-09	378660	5.82239e+06
gp14-10957-09	379085	5.82331e+06
gp14-11113-09	379140	5.80003e+06
gp14-11113-09	379224	5.80108e+06
gp14-11113-09	379702	5.79814e+06
gp14-11113-09	379931	5.80309e+06
gp14-11113-09	380604	5.79611e+06
gp14-10957-09	380782	5.82559e+06
gp14-11113-09	381567	5.79401e+06
gp14-10957-09	382052	5.82746e+06
gp14-11113-09	382140	5.80579e+06
gp14-11113-09	382324	5.79312e+06
gp14-10957-09	383050	5.82774e+06
gp14-11113-09	383317	5.80656e+06
gp14-11113-09	383318	5.80492e+06
gp14-11113-09	383618	5.80244e+06
gp14-11113-09	383662	5.80342e+06
gp14-11113-09	384258	5.80161e+06
gp14-11113-09	384311	5.80561e+06
gp14-11113-09	384700	5.80389e+06
gp14-11113-09	384769	5.79083e+06
gp14-11113-09	385009	5.80248e+06
gp14-11113-09	386023	5.78974e+06
gp14-11113-09	387335	5.78854e+06
gp14-11113-09	388458	5.78719e+06
gp14-11113-09	389906	5.78585e+06
gp14-11113-09	391512	5.78382e+06
gp14-11113-09	392461	5.78308e+06
gp14-11113-09	393374	5.78117e+06
gp14-11095-09	396048	5.77125e+06
gp14-11095-09	399559	5.76362e+06
gp14-11095-09	399694	5.76312e+06
gp14-11093-09	417690	5.91247e+06
gp14-11093-09	418192	5.91413e+06
gp14-11093-09	419065	5.91669e+06
gp14-11093-09	419130	5.9169e+06
gp14-11093-09	419249	5.91698e+06
gp14-11093-09	419249	5.91704e+06
gp14-11093-09	419257	5.91697e+06
gp14-11093-09	419258	5.91704e+06
gp14-11093-09	419260	5.91704e+06
gp14-11093-09	419264	5.91697e+06
gp14-11093-09	419308	5.91724e+06
gp14-11100-09	430468	5.88474e+06
gp14-11100-09	431874	5.88648e+06
gp14-11100-09	432631	5.90144e+06
gp14-11100-09	432740	5.90136e+06
gp14-11100-09	432787	5.90133e+06
gp14-11100-09	432789	5.90134e+06
gp14-11100-09	432792	5.90134e+06
gp14-11100-09	432796	5.90137e+06
gp14-11100-09	432801	5.90133e+06
gp14-11100-09	432805	5.90132e+06
gp14-11100-09	432813	5.90133e+06
gp14-11100-09	432827	5.90137e+06
gp14-11100-09	432862	5.90142e+06
gp14-11100-09	432864	5.90142e+06
gp14-11100-09	432926	5.90124e+06
gp14-11100-09	432992	5.90142e+06
gp14-11100-09	433154	5.90137e+06
gp14-11100-09	433197	5.90135e+06
gp14-11100-09	433202	5.90139e+06
gp14-11100-09	433208	5.90137e+06
gp14-11100-09	433261	5.88895e+06
gp14-11100-09	434108	5.89109e+06
gp14-11100-09	434912	5.89321e+06
gp14-11100-09	435721	5.89549e+06
gp14-11100-09	436121	5.89778e+06
gp14-11108-09	324226	5.8574e+06
gp14-11113-09	360028	5.80467e+06
gp14-11113-09	363027	5.80202e+06
gp14-11113-09	364390	5.80103e+06
gp14-11113-09	366379	5.79858e+06
gp14-11113-09	366556	5.79862e+06
gp14-11113-09	367090	5.79664e+06
gp14-10957-09	368096	5.81465e+06
gp14-11113-09	370061	5.79236e+06
gp14-10957-09	370140	5.81501e+06
gp14-10957-09	371127	5.81486e+06
gp14-10957-09	372186	5.81531e+06
gp14-10957-09	373202	5.81628e+06
gp14-10957-09	373895	5.81735e+06
gp14-10957-09	374851	5.81804e+06
gp14-10957-09	375835	5.81845e+06
gp14-10957-09	376654	5.81769e+06
gp14-11113-09	377539	5.78688e+06
gp14-10957-09	377982	5.81395e+06
gp14-10957-09	378520	5.81322e+06
gp14-11113-09	378782	5.78627e+06
gp14-10957-09	382078	5.81087e+06
gp14-10957-09	383314	5.81034e+06
gp14-11113-09	383669	5.78385e+06
gp14-10957-09	384056	5.82667e+06
gp14-10957-09	384272	5.81057e+06
gp14-10957-09	384938	5.82579e+06
gp14-10957-09	385131	5.8113e+06
gp14-10957-09	385171	5.82532e+06
gp14-10957-09	385455	5.82507e+06
gp14-10957-09	386388	5.81116e+06
gp14-10957-09	386793	5.82362e+06
gp14-10957-09	387197	5.82333e+06
gp14-11113-09	387268	5.78214e+06
gp14-10957-09	387844	5.80972e+06
gp14-10957-09	387871	5.82237e+06
gp14-10957-09	389164	5.80844e+06
gp14-10957-09	389191	5.82085e+06
gp14-11113-09	389265	5.78108e+06
gp14-10957-09	390201	5.81909e+06
gp14-10957-09	390922	5.81704e+06
gp14-10957-09	391940	5.8062e+06
gp14-11113-09	392073	5.77905e+06
gp14-10957-09	392559	5.81323e+06
gp14-10957-09	393124	5.81089e+06
gp14-10957-09	393145	5.80889e+06
gp14-11095-09	394570	5.76079e+06
gp14-11095-09	394814	5.76039e+06
gp14-11101-09	395079	5.78183e+06
gp14-11095-09	395357	5.76095e+06
gp14-11113-09	395381	5.77558e+06
gp14-11101-09	395481	5.7845e+06
gp14-11095-09	395685	5.76096e+06
gp14-11101-09	396008	5.77833e+06
gp14-11095-09	396109	5.76135e+06
gp14-11015-09	396186	5.77666e+06
gp14-11095-09	396285	5.76135e+06
gp14-11015-09	396472	5.77835e+06
gp14-11015-09	396481	5.77605e+06
gp14-11101-09	396793	5.78785e+06
gp14-11095-09	396840	5.77333e+06
gp14-11101-09	397064	5.79043e+06
gp14-11015-09	397286	5.77918e+06
gp14-11101-09	397481	5.79387e+06
gp14-11101-09	397509	5.79286e+06
gp14-11101-09	397782	5.79622e+06
gp14-11101-09	398247	5.80152e+06
gp14-11101-09	398250	5.80034e+06
gp14-11015-09	398417	5.78157e+06
gp14-11101-09	398620	5.80255e+06
gp14-11095-09	398648	5.77056e+06
gp14-11101-09	399139	5.80383e+06
gp14-11101-09	399795	5.80478e+06
gp14-11015-09	400106	5.7897e+06
gp14-11101-09	400361	5.80631e+06
gp14-11015-09	400907	5.78825e+06
gp14-11015-09	401460	5.79044e+06
gp14-11095-09	401826	5.7683e+06
gp14-11093-09	401912	5.91609e+06
gp14-11093-09	401968	5.91413e+06
gp14-11101-09	402419	5.80851e+06
gp14-11015-09	402784	5.7912e+06
gp14-11093-09	403068	5.91393e+06
gp14-11093-09	403162	5.91692e+06
gp14-11093-09	403774	5.91766e+06
gp14-11101-09	403902	5.81026e+06
gp14-11093-09	404237	5.91819e+06
gp14-11101-09	404504	5.81139e+06
gp14-11093-09	405712	5.91973e+06
gp14-11101-09	406581	5.8133e+06
gp14-11093-09	406740	5.92014e+06
gp14-11093-09	407091	5.91423e+06
gp14-11093-09	407124	5.92064e+06
gp14-11093-09	408406	5.92105e+06
gp14-11093-09	409421	5.91454e+06
gp14-11093-09	409544	5.92102e+06
gp14-11093-09	410965	5.91453e+06
gp14-11093-09	411965	5.91454e+06
gp14-11100-09	412182	5.89002e+06
gp14-11093-09	412610	5.92119e+06
gp14-11093-09	413290	5.91481e+06
gp14-11093-09	414565	5.91464e+06
gp14-11100-09	415475	5.89103e+06
gp14-11093-09	416089	5.91497e+06
gp14-11093-09	416228	5.92142e+06
gp14-11100-09	417250	5.89205e+06
gp14-11093-09	418026	5.92163e+06
gp14-11093-09	419228	5.91699e+06
gp14-11093-09	419300	5.91697e+06
gp14-11093-09	419311	5.91692e+06
gp14-11100-09	419730	5.89318e+06
gp14-11100-09	426707	5.89692e+06
gp14-11100-09	428634	5.89799e+06
gp14-11100-09	430378	5.89937e+06
gp14-11100-09	432349	5.90086e+06
gp14-11100-09	432790	5.9013e+06
gp14-11100-09	432793	5.90136e+06
gp14-11100-09	432797	5.90133e+06
gp14-11100-09	432797	5.90131e+06
gp14-11100-09	432804	5.90131e+06
gp14-11100-09	432804	5.90131e+06
gp14-11100-09	432808	5.90131e+06
gp14-11100-09	432813	5.90135e+06
gp14-11100-09	432815	5.90133e+06
gp14-11100-09	432818	5.90132e+06
gp14-11100-09	432819	5.90131e+06
gp14-11100-09	432822	5.90134e+06
gp14-11100-09	432826	5.90137e+06
gp14-11100-09	432830	5.90136e+06
gp14-11100-09	432846	5.90135e+06
gp14-11100-09	432855	5.90143e+06
gp14-11100-09	433155	5.90146e+06
gp14-11100-09	433175	5.90139e+06
gp14-11100-09	433176	5.90146e+06
gp14-11100-09	433186	5.90138e+06
gp14-11100-09	433227	5.90139e+06
gp14-11108-09	296616	5.87611e+06
gp14-11108-09	296815	5.87426e+06
gp14-11108-09	297344	5.87263e+06
gp14-11108-09	309830	5.88901e+06
gp14-11113-09	344108	5.82002e+06
gp14-11113-09	344199	5.82e+06
gp14-11113-09	344239	5.82117e+06
gp14-11113-09	344455	5.82125e+06
gp14-11113-09	345283	5.81897e+06
gp14-11113-09	345886	5.8187e+06
gp14-11113-09	346214	5.81846e+06
gp14-11113-09	347033	5.81737e+06
gp14-11113-09	348054	5.81658e+06
gp14-10957-09	348059	5.78849e+06
gp14-11113-09	349392	5.81443e+06
gp14-10957-09	350253	5.78573e+06
gp14-10957-09	350750	5.78804e+06
gp14-11113-09	351299	5.81169e+06
gp14-10957-09	351735	5.78819e+06
gp14-10957-09	351995	5.7845e+06
gp14-10957-09	352322	5.78878e+06
gp14-11113-09	353266	5.80856e+06
gp14-10957-09	353312	5.78853e+06
gp14-10957-09	354231	5.78281e+06
gp14-11113-09	354580	5.80639e+06
gp14-11113-09	355245	5.80539e+06
gp14-10957-09	356419	5.78103e+06
gp14-11113-09	356443	5.80281e+06
gp14-11113-09	356495	5.8048e+06
gp14-11113-09	356569	5.80339e+06
gp14-10957-09	356977	5.78894e+06
gp14-11113-09	357320	5.80463e+06
gp14-10957-09	358292	5.77925e+06
gp14-11113-09	358809	5.80403e+06
gp14-10957-09	359401	5.77733e+06
gp14-11113-09	359488	5.80427e+06
gp14-10957-09	360364	5.77552e+06
gp14-10957-09	360937	5.77313e+06
gp14-10957-09	361123	5.7891e+06
gp14-10957-09	361573	5.77133e+06
gp14-10957-09	361900	5.79024e+06
gp14-10957-09	362581	5.79154e+06
gp14-10957-09	362900	5.79297e+06
gp14-10957-09	363512	5.76963e+06
gp14-10957-09	363701	5.79425e+06
gp14-10957-09	364142	5.7957e+06
gp14-10957-09	364592	5.79738e+06
gp14-10957-09	365186	5.79906e+06
gp14-10957-09	365451	5.80098e+06
gp14-10957-09	365621	5.76824e+06
gp14-10957-09	366433	5.80652e+06
gp14-10957-09	366880	5.81207e+06
gp14-10957-09	367038	5.81034e+06
gp14-10957-09	368477	5.76742e+06
gp14-10957-09	370311	5.76656e+06
gp14-10957-09	371544	5.76592e+06
gp14-10957-09	373404	5.76574e+06
gp14-10957-09	375300	5.76583e+06
gp14-11093-09	375527	5.89845e+06
gp14-11093-09	377418	5.89871e+06
gp14-11093-09	378756	5.89943e+06
gp14-11093-09	380523	5.89978e+06
gp14-11093-09	381425	5.90018e+06
gp14-11100-09	382338	5.84428e+06
gp14-11093-09	383593	5.90148e+06
gp14-11100-09	384099	5.84561e+06
gp14-11093-09	384109	5.90173e+06
gp14-11093-09	385332	5.90291e+06
gp14-11100-09	385355	5.84721e+06
gp14-11100-09	386757	5.84848e+06
gp14-11093-09	387383	5.9047e+06
gp14-11100-09	387473	5.85938e+06
gp14-11100-09	388281	5.84932e+06
gp14-11100-09	388765	5.84984e+06
gp14-11093-09	388827	5.90586e+06
gp14-11100-09	388943	5.86019e+06
gp14-11100-09	389050	5.85038e+06
gp14-11100-09	389090	5.85022e+06
gp14-11100-09	389737	5.85473e+06
gp14-11100-09	389851	5.85145e+06
gp14-11100-09	390176	5.85181e+06
gp14-11093-09	390376	5.90658e+06
gp14-11100-09	390487	5.85322e+06
gp14-11100-09	391043	5.85794e+06
gp14-11093-09	391245	5.90726e+06
gp14-11100-09	391429	5.85538e+06
gp14-11100-09	391429	5.85701e+06
gp14-11100-09	391436	5.85637e+06
gp14-11100-09	391812	5.85428e+06
gp14-11100-09	391914	5.86468e+06
gp14-11100-09	392039	5.8553e+06
gp14-11095-09	392389	5.762e+06
gp14-11100-09	392557	5.86873e+06
gp14-11095-09	392841	5.76013e+06
gp14-11095-09	392901	5.76227e+06
gp14-11100-09	393134	5.87067e+06
gp14-11095-09	394103	5.75979e+06
gp14-11100-09	394546	5.87261e+06
gp14-11093-09	395039	5.90936e+06
gp14-11095-09	395133	5.76231e+06
gp14-11095-09	395162	5.76049e+06
gp14-11100-09	395375	5.8742e+06
gp14-11095-09	395920	5.76103e+06
gp14-11100-09	396423	5.8756e+06
gp14-11095-09	396451	5.76126e+06
gp14-11015-09	397094	5.78648e+06
gp14-11095-09	397422	5.76202e+06
gp14-11015-09	397552	5.77692e+06
gp14-11100-09	397573	5.87702e+06
gp14-11100-09	398950	5.87854e+06
gp14-11015-09	398960	5.78811e+06
gp14-11101-09	399439	5.78526e+06
gp14-11100-09	400105	5.88017e+06
gp14-11093-09	400184	5.91078e+06
gp14-11095-09	400313	5.76387e+06
gp14-11101-09	400434	5.78628e+06
gp14-11015-09	401192	5.79101e+06
gp14-11101-09	401287	5.78717e+06
gp14-11095-09	401552	5.76561e+06
gp14-11093-09	401697	5.91127e+06
gp14-11100-09	401832	5.88198e+06
gp14-11095-09	401837	5.76422e+06
gp14-11095-09	401892	5.76803e+06
gp14-11095-09	401914	5.76455e+06
gp14-11101-09	402109	5.78789e+06
gp14-11095-09	402117	5.769e+06
gp14-11095-09	402142	5.76588e+06
gp14-11095-09	402193	5.76559e+06
gp14-11095-09	402447	5.76656e+06
gp14-11095-09	402502	5.76666e+06
gp14-11095-09	402666	5.76588e+06
gp14-11095-09	402720	5.76642e+06
gp14-11095-09	402829	5.76876e+06
gp14-11101-09	403046	5.78871e+06
gp14-11095-09	403102	5.76825e+06
gp14-11015-09	403239	5.79317e+06
gp14-11100-09	403291	5.88313e+06
gp14-11095-09	403451	5.76726e+06
gp14-11101-09	403743	5.78955e+06
gp14-11015-09	403998	5.79372e+06
gp14-11015-09	404128	5.79372e+06
gp14-11015-09	404483	5.79444e+06
gp14-11015-09	404507	5.79565e+06
gp14-11015-09	405023	5.79516e+06
gp14-11015-09	406257	5.79581e+06
gp14-11100-09	406514	5.88569e+06
gp14-11101-09	407238	5.7935e+06
gp14-11015-09	407334	5.7956e+06
gp14-11100-09	407657	5.88668e+06
gp14-11015-09	408449	5.79578e+06
gp14-11015-09	408565	5.79887e+06
gp14-11093-09	408732	5.9148e+06
gp14-11015-09	408862	5.79601e+06
gp14-11100-09	409107	5.88803e+06
gp14-11101-09	409382	5.81599e+06
gp14-11015-09	409471	5.7985e+06
gp14-11015-09	409980	5.79675e+06
gp14-11015-09	410450	5.79774e+06
gp14-11101-09	410723	5.81671e+06
gp14-11101-09	411074	5.81678e+06
gp14-11101-09	411227	5.81588e+06
gp14-11101-09	411551	5.81563e+06
gp14-11101-09	412555	5.79771e+06
gp14-11101-09	413689	5.8159e+06
gp14-11093-09	415170	5.91618e+06
gp14-11101-09	415702	5.81532e+06
gp14-11101-09	416961	5.81441e+06
gp14-11101-09	418413	5.81322e+06
gp14-11093-09	419211	5.91707e+06
gp14-11101-09	419545	5.81214e+06
gp14-11101-09	419697	5.80199e+06
gp14-11101-09	420942	5.81115e+06
gp14-11101-09	422080	5.80398e+06
gp14-11101-09	423105	5.81064e+06
gp14-11101-09	424212	5.80992e+06
gp14-11108-09	323758	5.82713e+06
gp14-11108-09	327013	5.82396e+06
gp14-11108-09	328652	5.8216e+06
gp14-11108-09	338560	5.80725e+06
gp14-11108-09	339025	5.80656e+06
gp14-11113-09	343888	5.82264e+06
gp14-11113-09	344232	5.82204e+06
gp14-11113-09	344492	5.82371e+06
gp14-11108-09	344532	5.80184e+06
gp14-11113-09	345135	5.82404e+06
gp14-11113-09	345843	5.82433e+06
gp14-11108-09	345924	5.80097e+06
gp14-11113-09	346384	5.82439e+06
gp14-11113-09	346522	5.82389e+06
gp14-11113-09	346937	5.82322e+06
gp14-11113-09	350010	5.82245e+06
gp14-11113-09	351590	5.82216e+06
gp14-11093-09	351619	5.88394e+06
gp14-11113-09	352563	5.81926e+06
gp14-11113-09	353002	5.8165e+06
gp14-11113-09	353625	5.81415e+06
gp14-11113-09	353637	5.82069e+06
gp14-11108-09	353778	5.79604e+06
gp14-11113-09	353884	5.82075e+06
gp14-11113-09	354202	5.81314e+06
gp14-11093-09	354356	5.89173e+06
gp14-11113-09	354554	5.81945e+06
gp14-11093-09	354703	5.89087e+06
gp14-11113-09	354890	5.82085e+06
gp14-11113-09	355180	5.81973e+06
gp14-11093-09	355351	5.89061e+06
gp14-11093-09	355804	5.89099e+06
gp14-11113-09	355826	5.81114e+06
gp14-11108-09	355863	5.79519e+06
gp14-11093-09	355875	5.8896e+06
gp14-11093-09	356542	5.8864e+06
gp14-11113-09	356747	5.81005e+06
gp14-11113-09	357577	5.80879e+06
gp14-11100-09	357955	5.8348e+06
gp14-11113-09	358244	5.8077e+06
gp14-11093-09	359206	5.89103e+06
gp14-11100-09	359403	5.83378e+06
gp14-11100-09	359886	5.83083e+06
gp14-11093-09	359937	5.89136e+06
gp14-11100-09	360130	5.83272e+06
gp14-11100-09	360316	5.82807e+06
gp14-11100-09	360356	5.82148e+06
gp14-11100-09	360357	5.82666e+06
gp14-11100-09	360453	5.82058e+06
gp14-11100-09	360474	5.83223e+06
gp14-11100-09	360488	5.82872e+06
gp14-11093-09	360575	5.89135e+06
gp14-11100-09	360614	5.82573e+06
gp14-11100-09	360651	5.82405e+06
gp14-11100-09	360720	5.82056e+06
gp14-11093-09	361596	5.89165e+06
gp14-11100-09	361927	5.8313e+06
gp14-11093-09	362576	5.89165e+06
gp14-11093-09	363646	5.89241e+06
gp14-11093-09	364476	5.89281e+06
gp14-11093-09	365337	5.89338e+06
gp14-11093-09	365897	5.89391e+06
gp14-11100-09	366092	5.83403e+06
gp14-11093-09	367800	5.89514e+06
gp14-11093-09	368431	5.89565e+06
gp14-11093-09	370983	5.89724e+06
gp14-11093-09	372385	5.89784e+06
gp14-11093-09	373293	5.8981e+06
gp14-11093-09	374144	5.89855e+06
gp14-11100-09	377556	5.83905e+06
gp14-10957-09	378355	5.7646e+06
gp14-11100-09	379437	5.84085e+06
gp14-11100-09	380701	5.84241e+06
gp14-10957-09	383365	5.76331e+06
gp14-10957-09	387789	5.765e+06
gp14-10957-09	390153	5.76646e+06
gp14-11015-09	396961	5.77685e+06
gp14-11015-09	397324	5.77947e+06
gp14-11095-09	397330	5.77296e+06
gp14-11015-09	398072	5.78162e+06
gp14-11101-09	398549	5.78389e+06
gp14-11015-09	399250	5.7858e+06
gp14-11015-09	399323	5.78433e+06
gp14-11015-09	400054	5.78714e+06
gp14-11095-09	400603	5.76415e+06
gp14-11095-09	400846	5.76402e+06
gp14-11015-09	401030	5.78781e+06
gp14-11095-09	401330	5.76416e+06
gp14-11095-09	401337	5.76462e+06
gp14-11095-09	401342	5.764e+06
gp14-11095-09	401447	5.7644e+06
gp14-11015-09	401925	5.7896e+06
gp14-11095-09	402047	5.7647e+06
gp14-11015-09	402187	5.79127e+06
gp14-11015-09	402236	5.792e+06
gp14-11015-09	402284	5.79198e+06
gp14-11015-09	403026	5.79124e+06
gp14-11095-09	403234	5.76594e+06
gp14-11015-09	403790	5.79108e+06
gp14-11015-09	404374	5.79154e+06
gp14-11015-09	404500	5.79255e+06
gp14-11015-09	404530	5.79185e+06
gp14-11015-09	405341	5.79233e+06
gp14-11015-09	405483	5.79275e+06
gp14-11015-09	408805	5.79544e+06
gp14-11093-09	343263	5.8829e+06
gp14-11093-09	343328	5.88321e+06
gp14-11093-09	344805	5.88418e+06
gp14-11093-09	345295	5.88188e+06
gp14-11093-09	345585	5.88478e+06
gp14-11093-09	346534	5.88468e+06
gp14-11093-09	347181	5.88434e+06
gp14-11093-09	347362	5.88262e+06
gp14-11093-09	347777	5.88417e+06
gp14-11093-09	349497	5.88925e+06
gp14-11093-09	349551	5.88769e+06
gp14-11093-09	349582	5.88419e+06
gp14-11093-09	349641	5.88761e+06
gp14-11093-09	349882	5.88916e+06
gp14-11093-09	349889	5.88522e+06
gp14-11093-09	350731	5.88568e+06
gp14-11093-09	351089	5.8892e+06
gp14-11093-09	352525	5.88856e+06
gp14-11093-09	353895	5.88805e+06
gp14-11100-09	354538	5.81549e+06
gp14-11100-09	355105	5.8149e+06
gp14-11100-09	355138	5.81648e+06
gp14-11100-09	355228	5.82177e+06
gp14-11100-09	355551	5.82277e+06
gp14-11093-09	355567	5.88769e+06
gp14-11093-09	356484	5.88708e+06
gp14-11100-09	356710	5.81678e+06
gp14-11100-09	357005	5.81727e+06
gp14-11093-09	357077	5.88602e+06
gp14-11100-09	357142	5.81443e+06
gp14-11113-09	357400	5.80096e+06
gp14-11113-09	357473	5.8012e+06
gp14-11113-09	357577	5.80083e+06
gp14-11100-09	357596	5.8172e+06
gp14-11093-09	357629	5.88555e+06
gp14-11100-09	358258	5.82488e+06
gp14-11093-09	359417	5.88383e+06
gp14-11113-09	359444	5.79986e+06
gp14-11100-09	359581	5.82488e+06
gp14-11113-09	359702	5.80319e+06
gp14-11100-09	359886	5.81815e+06
gp14-11108-09	359997	5.78722e+06
gp14-11100-09	360067	5.82442e+06
gp14-11100-09	360104	5.81839e+06
gp14-11108-09	360232	5.78879e+06
gp14-11113-09	360448	5.80298e+06
gp14-11100-09	360468	5.81902e+06
gp14-11108-09	360576	5.78632e+06
gp14-11113-09	360961	5.7987e+06
gp14-11108-09	361070	5.79168e+06
gp14-11108-09	361087	5.78984e+06
gp14-11108-09	361268	5.79069e+06
gp14-11093-09	361559	5.8825e+06
gp14-11113-09	363325	5.7968e+06
gp14-11093-09	363794	5.88252e+06
gp14-11100-09	363904	5.82044e+06
gp14-11113-09	364318	5.79584e+06
gp14-11113-09	365444	5.79501e+06
gp14-11093-09	365681	5.88244e+06
gp14-11100-09	365786	5.81772e+06
gp14-11108-09	365895	5.78231e+06
gp14-11113-09	366620	5.79411e+06
gp14-11100-09	366895	5.81651e+06
gp14-11093-09	367625	5.8815e+06
gp14-11113-09	369387	5.79208e+06
gp14-11093-09	369588	5.88098e+06
gp14-11093-09	370763	5.87998e+06
gp14-11093-09	371422	5.87815e+06
gp14-11113-09	372175	5.78954e+06
gp14-11113-09	373704	5.78775e+06
gp14-10957-09	374241	5.79916e+06
gp14-10957-09	374269	5.80189e+06
gp14-10957-09	374493	5.80469e+06
gp14-10957-09	374877	5.79633e+06
gp14-10957-09	375380	5.78987e+06
gp14-10957-09	375380	5.79464e+06
gp14-10957-09	375439	5.79175e+06
gp14-11113-09	375662	5.78578e+06
gp14-10957-09	375946	5.78785e+06
gp14-10957-09	376269	5.78669e+06
gp14-10957-09	376823	5.7846e+06
gp14-10957-09	377432	5.7831e+06
gp14-11113-09	377923	5.78405e+06
gp14-10957-09	379621	5.78012e+06
gp14-11108-09	379994	5.77565e+06
gp14-11113-09	380172	5.78246e+06
gp14-10957-09	380446	5.77847e+06
gp14-11108-09	382279	5.77428e+06
gp14-10957-09	382287	5.7744e+06
gp14-11113-09	382317	5.78129e+06
gp14-10957-09	383212	5.7723e+06
gp14-11113-09	384195	5.78002e+06
gp14-10957-09	384300	5.77061e+06
gp14-11095-09	385494	5.80074e+06
gp14-11095-09	386136	5.79733e+06
gp14-11113-09	386299	5.77886e+06
gp14-11108-09	386422	5.77193e+06
gp14-11095-09	387476	5.79234e+06
gp14-10957-09	387738	5.76769e+06
gp14-11108-09	388088	5.76971e+06
gp14-11113-09	388686	5.77778e+06
gp14-11108-09	389631	5.76756e+06
gp14-11101-09	393147	5.77994e+06
gp14-11101-09	393871	5.77811e+06
gp14-11101-09	394650	5.77686e+06
gp14-11101-09	395210	5.78387e+06
gp14-11113-09	395392	5.77584e+06
gp14-11101-09	395493	5.77556e+06
gp14-11095-09	395834	5.77906e+06
gp14-11101-09	397242	5.79406e+06
gp14-11095-09	398550	5.77478e+06
gp14-11095-09	398663	5.7755e+06
gp14-11113-09	676094	5.57385e+06
gp14-11093-09	371393	5.86898e+06
gp14-11093-09	371643	5.8767e+06
gp14-11093-09	372026	5.87523e+06
gp14-11093-09	372395	5.863e+06
gp14-11093-09	372514	5.86969e+06
gp14-11093-09	372737	5.874e+06
gp14-11093-09	372742	5.86171e+06
gp14-11093-09	372957	5.86994e+06
gp14-11093-09	373032	5.8703e+06
gp14-11093-09	373226	5.87174e+06
gp14-11100-09	373302	5.80975e+06
gp14-11093-09	373976	5.86011e+06
gp14-10957-09	374444	5.81783e+06
gp14-11100-09	374484	5.81065e+06
gp14-10957-09	374718	5.8165e+06
gp14-10957-09	374853	5.80741e+06
gp14-11100-09	374875	5.8118e+06
gp14-10957-09	374903	5.80942e+06
gp14-10957-09	374919	5.80598e+06
gp14-10957-09	374985	5.81537e+06
gp14-10957-09	374986	5.81398e+06
gp14-10957-09	375003	5.81141e+06
gp14-10957-09	375111	5.82279e+06
gp14-10957-09	375117	5.82119e+06
gp14-10957-09	375138	5.82023e+06
gp14-10957-09	375169	5.81244e+06
gp14-10957-09	375206	5.82204e+06
gp14-10957-09	375375	5.82542e+06
gp14-11093-09	375632	5.85865e+06
gp14-11100-09	375758	5.81251e+06
gp14-10957-09	376076	5.82655e+06
gp14-11100-09	376310	5.81355e+06
gp14-10957-09	376677	5.82725e+06
gp14-11100-09	377409	5.81565e+06
gp14-10957-09	378096	5.82912e+06
gp14-10957-09	378548	5.8298e+06
gp14-10957-09	378893	5.83053e+06
gp14-10957-09	379263	5.82995e+06
gp14-11100-09	379461	5.8158e+06
gp14-10957-09	380035	5.83055e+06
gp14-10957-09	381292	5.83042e+06
gp14-11093-09	381318	5.85573e+06
gp14-10957-09	381778	5.83047e+06
gp14-10957-09	382538	5.83068e+06
gp14-11093-09	383029	5.85469e+06
gp14-10957-09	383289	5.83178e+06
gp14-10957-09	383795	5.8316e+06
gp14-11100-09	384163	5.81448e+06
gp14-11093-09	384703	5.85335e+06
gp14-10957-09	384820	5.83132e+06
gp14-10957-09	385510	5.83161e+06
gp14-11100-09	386052	5.81393e+06
gp14-11093-09	386157	5.85219e+06
gp14-10957-09	386164	5.83185e+06
gp14-10957-09	387091	5.83265e+06
gp14-11093-09	387493	5.85126e+06
gp14-10957-09	387649	5.83378e+06
gp14-10957-09	388755	5.83409e+06
gp14-11093-09	388815	5.84988e+06
gp14-11095-09	388846	5.8094e+06
gp14-11100-09	388897	5.81199e+06
gp14-11093-09	389206	5.82541e+06
gp14-11093-09	389354	5.82419e+06
gp14-11093-09	389366	5.83102e+06
gp14-11093-09	389447	5.82172e+06
gp14-11093-09	389596	5.8296e+06
gp14-11093-09	389636	5.83454e+06
gp14-11095-09	389666	5.80949e+06
gp14-11108-09	389838	5.76752e+06
gp14-10957-09	390032	5.83457e+06
gp14-11093-09	390054	5.81897e+06
gp14-11093-09	390466	5.84465e+06
gp14-11100-09	390580	5.81074e+06
gp14-11093-09	390584	5.83894e+06
gp14-11095-09	390695	5.80925e+06
gp14-11093-09	390865	5.843e+06
gp14-11093-09	390900	5.84103e+06
gp14-11095-09	391280	5.8105e+06
gp14-11100-09	391855	5.80917e+06
gp14-10957-09	391988	5.83471e+06
gp14-11100-09	392419	5.80744e+06
gp14-11100-09	393041	5.80582e+06
gp14-11100-09	393719	5.80443e+06
gp14-10957-09	394022	5.8349e+06
gp14-11100-09	394441	5.80244e+06
gp14-11101-09	394479	5.78008e+06
gp14-11101-09	394482	5.78123e+06
gp14-11095-09	394509	5.81619e+06
gp14-11101-09	394562	5.77868e+06
gp14-11101-09	394572	5.78385e+06
gp14-11101-09	394591	5.78236e+06
gp14-11100-09	394674	5.80082e+06
gp14-11101-09	394970	5.7767e+06
gp14-11101-09	394985	5.78594e+06
gp14-11101-09	395297	5.78707e+06
gp14-11100-09	395534	5.79757e+06
gp14-11101-09	395755	5.78794e+06
gp14-11015-09	395964	5.77938e+06
gp14-11015-09	396046	5.78054e+06
gp14-11015-09	396247	5.77765e+06
gp14-11100-09	396249	5.79542e+06
gp14-11015-09	396281	5.77533e+06
gp14-11015-09	396373	5.78164e+06
gp14-11100-09	396492	5.79306e+06
gp14-11015-09	396962	5.78244e+06
gp14-11015-09	397105	5.784e+06
gp14-11100-09	397204	5.79063e+06
gp14-11015-09	397979	5.78669e+06
gp14-11100-09	398130	5.7877e+06
gp14-11100-09	398807	5.78584e+06
gp14-11015-09	401055	5.78461e+06
gp14-11095-09	401369	5.81877e+06
gp14-11015-09	401841	5.78603e+06
gp14-11015-09	402946	5.79239e+06
gp14-11015-09	403064	5.78873e+06
gp14-11095-09	403119	5.81976e+06
gp14-11015-09	404015	5.79316e+06
gp14-11015-09	404783	5.79088e+06
gp14-11095-09	405051	5.82105e+06
gp14-11015-09	405135	5.79368e+06
gp14-11015-09	405301	5.79272e+06
gp14-11015-09	405683	5.79183e+06
gp14-11015-09	405690	5.79278e+06
gp14-11015-09	405933	5.7933e+06
gp14-11095-09	407510	5.82758e+06
gp14-11095-09	407539	5.82913e+06
gp14-11095-09	407594	5.83091e+06
gp14-11095-09	408540	5.83237e+06
gp14-11095-09	409133	5.83336e+06
gp14-11095-09	409590	5.83451e+06
gp14-11095-09	410377	5.83528e+06
gp14-11095-09	411915	5.83484e+06
gp14-11095-09	436744	5.7373e+06
gp14-11113-09	353378	5.783e+06
gp14-11113-09	354652	5.78207e+06
gp14-11113-09	356062	5.78155e+06
gp14-11113-09	356974	5.78122e+06
gp14-11113-09	361075	5.78278e+06
gp14-11113-09	362302	5.78272e+06
gp14-11113-09	363312	5.78284e+06
gp14-11113-09	364359	5.7828e+06
gp14-11108-09	365425	5.79609e+06
gp14-11108-09	366407	5.79131e+06
gp14-11108-09	366803	5.79004e+06
gp14-11108-09	367112	5.78938e+06
gp14-11113-09	368383	5.78243e+06
gp14-11108-09	369239	5.78664e+06
gp14-11113-09	373800	5.78058e+06
gp14-11113-09	374625	5.77942e+06
gp14-11113-09	375828	5.77828e+06
gp14-11113-09	378190	5.77662e+06
gp14-11113-09	379639	5.77566e+06
gp14-11113-09	383125	5.7746e+06
gp14-11108-09	383376	5.77059e+06
gp14-11113-09	383798	5.77519e+06
gp14-11113-09	384953	5.77516e+06
gp14-11093-09	386043	5.78718e+06
gp14-11108-09	386686	5.76914e+06
gp14-11093-09	387057	5.78153e+06
gp14-11113-09	387184	5.7754e+06
gp14-11093-09	387249	5.79164e+06
gp14-11093-09	387733	5.7799e+06
gp14-11093-09	388218	5.77789e+06
gp14-11113-09	388257	5.77574e+06
gp14-11093-09	388342	5.79357e+06
gp14-11093-09	389211	5.79511e+06
gp14-11093-09	389414	5.77626e+06
gp14-11108-09	389848	5.76756e+06
gp14-11093-09	390290	5.81708e+06
gp14-11093-09	390762	5.79859e+06
gp14-11093-09	391137	5.81369e+06
gp14-11093-09	391217	5.77485e+06
gp14-11093-09	391597	5.81099e+06
gp14-11093-09	391754	5.80963e+06
gp14-11093-09	391813	5.80041e+06
gp14-11093-09	391855	5.8079e+06
gp14-11093-09	392250	5.80501e+06
gp14-11093-09	392435	5.8023e+06
gp14-11093-09	392480	5.80393e+06
gp14-11093-09	392527	5.80337e+06
gp14-11113-09	392847	5.77563e+06
gp14-11093-09	393795	5.77423e+06
gp14-11113-09	394651	5.77532e+06
gp14-10957-09	396486	5.83583e+06
gp14-11015-09	396581	5.77737e+06
gp14-11100-09	396606	5.77515e+06
gp14-11015-09	396862	5.78343e+06
gp14-11015-09	397025	5.77515e+06
gp14-11100-09	397029	5.77485e+06
gp14-11100-09	397029	5.77484e+06
gp14-11015-09	397055	5.77548e+06
gp14-11100-09	397068	5.77485e+06
gp14-11101-09	397310	5.7794e+06
gp14-10957-09	397585	5.83629e+06
gp14-11100-09	397643	5.77609e+06
gp14-11101-09	397652	5.78102e+06
gp14-10957-09	397936	5.84806e+06
gp14-10957-09	397995	5.84916e+06
gp14-10957-09	398120	5.84604e+06
gp14-11100-09	398128	5.7786e+06
gp14-11015-09	398148	5.78598e+06
gp14-10957-09	398179	5.84699e+06
gp14-10957-09	398305	5.85673e+06
gp14-11101-09	398320	5.79232e+06
gp14-10957-09	398367	5.85774e+06
gp14-10957-09	398367	5.84988e+06
gp14-10957-09	398428	5.84517e+06
gp14-10957-09	398816	5.85919e+06
gp14-10957-09	398903	5.84442e+06
gp14-10957-09	398955	5.85437e+06
gp14-10957-09	399093	5.85343e+06
gp14-11101-09	399120	5.7855e+06
gp14-11101-09	399342	5.79377e+06
gp14-11101-09	399344	5.78853e+06
gp14-10957-09	399378	5.84399e+06
gp14-11101-09	399439	5.78708e+06
gp14-10957-09	399623	5.83706e+06
gp14-11101-09	399637	5.79021e+06
gp14-10957-09	399699	5.84403e+06
gp14-11015-09	399742	5.78892e+06
gp14-11101-09	399843	5.79457e+06
gp14-11101-09	399862	5.79161e+06
gp14-10957-09	400061	5.84327e+06
gp14-11101-09	400231	5.79553e+06
gp14-10957-09	400277	5.84316e+06
gp14-10957-09	400657	5.83833e+06
gp14-10957-09	400678	5.84327e+06
gp14-11101-09	400756	5.79631e+06
gp14-11101-09	400820	5.79637e+06
gp14-10957-09	401304	5.86268e+06
gp14-11101-09	401326	5.79712e+06
gp14-11101-09	401811	5.79786e+06
gp14-10957-09	402138	5.84394e+06
gp14-11101-09	402151	5.79651e+06
gp14-11101-09	402350	5.79707e+06
gp14-10957-09	402776	5.83983e+06
gp14-10957-09	403050	5.84008e+06
gp14-10957-09	403182	5.84186e+06
gp14-10957-09	403183	5.843e+06
gp14-10957-09	403548	5.84278e+06
gp14-10957-09	403725	5.84088e+06
gp14-10957-09	403827	5.84103e+06
gp14-10957-09	403950	5.84119e+06
gp14-11015-09	404391	5.79317e+06
gp14-11015-09	405330	5.79366e+06
gp14-11015-09	405340	5.79265e+06
gp14-11015-09	405658	5.79282e+06
gp14-11015-09	407215	5.79337e+06
gp14-11015-09	407435	5.79403e+06
gp14-11015-09	407676	5.79361e+06
gp14-11015-09	407939	5.79332e+06
gp14-11095-09	416382	5.83483e+06
gp14-11095-09	417945	5.83555e+06
gp14-11095-09	419461	5.83603e+06
gp14-11095-09	419536	5.82654e+06
gp14-11095-09	420447	5.83696e+06
gp14-11095-09	420618	5.82716e+06
gp14-11095-09	421507	5.83793e+06
gp14-11095-09	421786	5.8202e+06
gp14-11095-09	421891	5.82813e+06
gp14-11095-09	422071	5.82343e+06
gp14-11095-09	422160	5.82519e+06
gp14-11095-09	422325	5.82127e+06
gp14-11095-09	422385	5.82267e+06
gp14-11095-09	422564	5.83923e+06
gp14-11095-09	424010	5.82961e+06
gp14-11095-09	424235	5.83045e+06
gp14-11095-09	424974	5.84048e+06
gp14-11095-09	425904	5.83199e+06
gp14-11095-09	426009	5.84103e+06
gp14-11095-09	426327	5.83975e+06
gp14-11095-09	426592	5.83362e+06
gp14-11095-09	426620	5.83886e+06
gp14-11095-09	426683	5.83735e+06
gp14-11095-09	426781	5.83241e+06
gp14-11095-09	427222	5.83228e+06
gp14-11095-09	427329	5.83563e+06
gp14-11095-09	427347	5.83372e+06
gp14-11113-09	352595	5.80967e+06
gp14-11113-09	352941	5.80881e+06
gp14-11113-09	352951	5.78786e+06
gp14-11113-09	353200	5.80669e+06
gp14-11113-09	353463	5.78989e+06
gp14-11113-09	353505	5.80591e+06
gp14-11113-09	353600	5.79048e+06
gp14-11113-09	353601	5.79102e+06
gp14-11113-09	353728	5.79186e+06
gp14-11113-09	353786	5.78689e+06
gp14-11113-09	354015	5.78659e+06
gp14-11113-09	354233	5.78659e+06
gp14-11113-09	354257	5.79268e+06
gp14-11113-09	354344	5.78663e+06
gp14-11113-09	354433	5.78659e+06
gp14-11113-09	354449	5.78737e+06
gp14-11113-09	354526	5.80391e+06
gp14-11113-09	354529	5.79355e+06
gp14-11113-09	355105	5.80378e+06
gp14-11113-09	355190	5.79359e+06
gp14-11113-09	355265	5.79463e+06
gp14-11113-09	355407	5.80141e+06
gp14-11113-09	355795	5.80212e+06
gp14-11113-09	356072	5.80343e+06
gp14-11113-09	356327	5.79646e+06
gp14-11113-09	357282	5.79907e+06
gp14-11113-09	357909	5.8004e+06
gp14-11113-09	358314	5.79974e+06
gp14-11108-09	363967	5.81326e+06
gp14-11108-09	364229	5.81205e+06
gp14-11108-09	364580	5.81119e+06
gp14-11108-09	365373	5.79873e+06
gp14-11108-09	365539	5.80047e+06
gp14-11108-09	372311	5.82835e+06
gp14-11108-09	372738	5.82784e+06
gp14-11100-09	373502	5.81608e+06
gp14-11100-09	374497	5.81535e+06
gp14-11100-09	375661	5.81421e+06
gp14-11100-09	376723	5.81294e+06
gp14-11100-09	378086	5.81133e+06
gp14-11100-09	379173	5.81013e+06
gp14-11100-09	380207	5.80904e+06
gp14-11100-09	381077	5.80789e+06
gp14-11100-09	382091	5.80611e+06
gp14-11100-09	382915	5.80434e+06
gp14-11100-09	384125	5.8021e+06
gp14-11100-09	386336	5.79824e+06
gp14-11095-09	386589	5.78447e+06
gp14-11095-09	386676	5.78601e+06
gp14-11095-09	387114	5.78264e+06
gp14-11095-09	387385	5.78085e+06
gp14-11100-09	387512	5.79594e+06
gp14-11095-09	387942	5.77864e+06
gp14-11095-09	388029	5.7879e+06
gp14-11095-09	388400	5.77579e+06
gp14-11095-09	388794	5.78858e+06
gp14-11095-09	389544	5.78928e+06
gp14-11095-09	390204	5.79019e+06
gp14-11095-09	390945	5.7728e+06
gp14-11100-09	391317	5.78794e+06
gp14-11095-09	391378	5.79074e+06
gp14-11101-09	392917	5.79305e+06
gp14-11101-09	393011	5.79198e+06
gp14-11101-09	393123	5.79368e+06
gp14-11101-09	393164	5.78856e+06
gp14-11101-09	393173	5.7945e+06
gp14-11095-09	393185	5.77342e+06
gp14-11101-09	393352	5.79544e+06
gp14-11101-09	393728	5.78517e+06
gp14-10957-09	393748	5.88218e+06
gp14-11101-09	393825	5.79678e+06
gp14-10957-09	393855	5.88305e+06
gp14-11101-09	393968	5.78397e+06
gp14-10957-09	394240	5.88412e+06
gp14-11101-09	394279	5.78222e+06
gp14-11101-09	394338	5.79783e+06
gp14-11101-09	394442	5.78038e+06
gp14-10957-09	394815	5.88197e+06
gp14-10957-09	395086	5.8856e+06
gp14-10957-09	395418	5.88192e+06
gp14-11101-09	395771	5.77615e+06
gp14-10957-09	395876	5.88741e+06
gp14-10957-09	396798	5.88886e+06
gp14-11015-09	396902	5.77797e+06
gp14-11100-09	397011	5.77485e+06
gp14-11100-09	397013	5.77484e+06
gp14-11100-09	397013	5.77484e+06
gp14-11100-09	397026	5.77485e+06
gp14-11100-09	397026	5.77487e+06
gp14-11100-09	397030	5.77487e+06
gp14-11100-09	397031	5.77485e+06
gp14-10957-09	397670	5.89048e+06
gp14-11095-09	397779	5.79583e+06
gp14-11093-09	397906	5.77079e+06
gp14-10957-09	398095	5.89224e+06
gp14-10957-09	398945	5.88319e+06
gp14-11093-09	398978	5.76782e+06
gp14-10957-09	399217	5.89387e+06
gp14-11093-09	399859	5.7715e+06
gp14-10957-09	400504	5.89546e+06
gp14-11015-09	401039	5.78693e+06
gp14-11093-09	401399	5.76918e+06
gp14-11093-09	401461	5.76549e+06
gp14-10957-09	401622	5.89719e+06
gp14-11015-09	401854	5.78839e+06
gp14-10957-09	401982	5.88385e+06
gp14-11095-09	402129	5.80072e+06
gp14-11093-09	402133	5.76744e+06
gp14-11015-09	402259	5.79022e+06
gp14-11093-09	402318	5.76663e+06
gp14-10957-09	402784	5.89878e+06
gp14-11015-09	402805	5.79118e+06
gp14-11015-09	402931	5.79238e+06
gp14-11095-09	403392	5.80236e+06
gp14-10957-09	403883	5.88388e+06
gp14-10957-09	403978	5.90062e+06
gp14-11095-09	404768	5.80431e+06
gp14-11015-09	405023	5.79345e+06
gp14-10957-09	405170	5.90231e+06
gp14-11015-09	405548	5.79622e+06
gp14-10957-09	406016	5.86716e+06
gp14-11015-09	406541	5.79687e+06
gp14-10957-09	407038	5.8688e+06
gp14-10957-09	407200	5.88258e+06
gp14-10957-09	407368	5.87021e+06
gp14-11015-09	407481	5.79591e+06
gp14-11015-09	407481	5.79593e+06
gp14-11015-09	407558	5.79603e+06
gp14-11015-09	407630	5.79825e+06
gp14-11015-09	407746	5.79618e+06
gp14-11015-09	407755	5.79687e+06
gp14-11095-09	407806	5.80718e+06
gp14-10957-09	407894	5.90607e+06
gp14-10957-09	407919	5.88164e+06
gp14-10957-09	408333	5.87334e+06
gp14-11015-09	408464	5.79774e+06
gp14-10957-09	408690	5.87467e+06
gp14-10957-09	408708	5.88067e+06
gp14-11015-09	408805	5.79559e+06
gp14-10957-09	408911	5.87947e+06
gp14-10957-09	408945	5.8784e+06
gp14-11095-09	409328	5.80842e+06
gp14-10957-09	409414	5.90752e+06
gp14-10957-09	411404	5.90948e+06
gp14-11095-09	412471	5.80993e+06
gp14-11095-09	413536	5.8109e+06
gp14-10957-09	413663	5.91123e+06
gp14-11095-09	415143	5.81186e+06
gp14-11095-09	415770	5.8122e+06
gp14-11095-09	416961	5.81312e+06
gp14-11095-09	418000	5.8133e+06
gp14-10957-09	418103	5.91499e+06
gp14-11095-09	418603	5.81338e+06
gp14-11095-09	421497	5.81651e+06
gp14-11095-09	421863	5.81814e+06
gp14-11095-09	422113	5.81698e+06
gp14-11113-09	352966	5.81168e+06
gp14-11113-09	353227	5.8131e+06
gp14-11113-09	353755	5.81559e+06
gp14-11113-09	354032	5.81652e+06
gp14-11113-09	354879	5.8181e+06
gp14-11113-09	355027	5.82201e+06
gp14-11113-09	355170	5.82124e+06
gp14-11113-09	355358	5.8203e+06
gp14-11113-09	355366	5.81853e+06
gp14-11113-09	355534	5.82265e+06
gp14-11113-09	356162	5.82334e+06
gp14-11113-09	356645	5.8238e+06
gp14-11113-09	357503	5.82392e+06
gp14-11113-09	358050	5.82355e+06
gp14-11113-09	358054	5.82325e+06
gp14-11113-09	358654	5.82318e+06
gp14-11113-09	359468	5.82307e+06
gp14-11113-09	360125	5.82259e+06
gp14-11100-09	360785	5.83214e+06
gp14-11100-09	360842	5.83284e+06
gp14-11113-09	361900	5.82208e+06
gp14-11100-09	362060	5.83405e+06
gp14-11113-09	362704	5.82192e+06
gp14-11100-09	362985	5.82907e+06
gp14-11100-09	363182	5.83372e+06
gp14-11100-09	363644	5.82867e+06
gp14-11113-09	363742	5.82212e+06
gp14-11100-09	365813	5.82654e+06
gp14-11100-09	366939	5.82195e+06
gp14-11100-09	367159	5.82381e+06
gp14-11113-09	367442	5.82434e+06
gp14-11100-09	367917	5.83395e+06
gp14-11100-09	367957	5.82898e+06
gp14-11100-09	368793	5.83445e+06
gp14-11100-09	369033	5.83122e+06
gp14-11100-09	369129	5.83268e+06
gp14-11100-09	369758	5.83315e+06
gp14-11113-09	369963	5.82754e+06
gp14-11113-09	370547	5.82763e+06
gp14-11113-09	374575	5.82357e+06
gp14-11108-09	375136	5.82541e+06
gp14-11108-09	375670	5.82535e+06
gp14-11108-09	376171	5.82546e+06
gp14-11113-09	376729	5.82159e+06
gp14-11108-09	377117	5.82444e+06
gp14-11113-09	378850	5.82008e+06
gp14-11113-09	380045	5.81947e+06
gp14-11108-09	380857	5.82274e+06
gp14-11108-09	381422	5.82281e+06
gp14-11108-09	382255	5.82281e+06
gp14-11108-09	382529	5.82266e+06
gp14-11108-09	382540	5.82383e+06
gp14-11093-09	382631	5.76274e+06
gp14-11108-09	387519	5.80846e+06
gp14-11108-09	390700	5.80482e+06
gp14-10957-09	393910	5.90699e+06
gp14-11108-09	394087	5.79834e+06
gp14-11095-09	395105	5.78136e+06
gp14-11108-09	395853	5.79306e+06
gp14-11108-09	396018	5.79108e+06
gp14-11101-09	396590	5.80532e+06
gp14-11101-09	397270	5.80685e+06
gp14-11108-09	397808	5.78131e+06
gp14-11101-09	397859	5.8077e+06
gp14-11095-09	397952	5.77417e+06
gp14-11101-09	398621	5.8005e+06
gp14-11101-09	398881	5.80211e+06
gp14-11101-09	398924	5.79678e+06
gp14-11101-09	399168	5.80914e+06
gp14-11101-09	399550	5.80575e+06
gp14-11101-09	399995	5.80741e+06
gp14-11101-09	400321	5.80993e+06
gp14-11101-09	401145	5.81075e+06
gp14-11101-09	401888	5.81178e+06
gp14-11101-09	401898	5.81594e+06
gp14-11101-09	402671	5.8126e+06
gp14-11101-09	402811	5.81525e+06
gp14-11101-09	403213	5.8134e+06
gp14-10957-09	414929	5.91608e+06
gp14-10957-09	418899	5.91616e+06
gp14-10957-09	418992	5.91705e+06
gp14-10957-09	419210	5.917e+06
gp14-10957-09	419227	5.91721e+06
gp14-10957-09	419234	5.91701e+06
gp14-10957-09	419274	5.91712e+06
gp14-10957-09	419310	5.91713e+06
gp14-11095-09	436744	5.7373e+06
gp14-11113-09	111860	6.28534e+06
gp14-11100-09	362984	5.82776e+06
gp14-11100-09	363000	5.82568e+06
gp14-11100-09	363191	5.82705e+06
gp14-11100-09	363717	5.82582e+06
gp14-11100-09	363856	5.82881e+06
gp14-11100-09	364225	5.82543e+06
gp14-11100-09	370788	5.82723e+06
gp14-11100-09	371900	5.83108e+06
gp14-11100-09	371997	5.83025e+06
gp14-11100-09	372547	5.83176e+06
gp14-11100-09	373432	5.8323e+06
gp14-11100-09	374792	5.83288e+06
gp14-11100-09	376203	5.83343e+06
gp14-11100-09	379584	5.83341e+06
gp14-11100-09	380769	5.8328e+06
gp14-11093-09	381187	5.76286e+06
gp14-11100-09	382797	5.83213e+06
gp14-11100-09	384488	5.83206e+06
gp14-11113-09	384743	5.8172e+06
gp14-10957-09	386955	5.86822e+06
gp14-10957-09	387432	5.87736e+06
gp14-10957-09	387450	5.87692e+06
gp14-10957-09	387474	5.86902e+06
gp14-10957-09	387553	5.87532e+06
gp14-10957-09	387586	5.86946e+06
gp14-10957-09	387618	5.87822e+06
gp14-10957-09	387655	5.87656e+06
gp14-11113-09	387670	5.81917e+06
gp14-10957-09	387717	5.87592e+06
gp14-11113-09	387793	5.81986e+06
gp14-11113-09	387863	5.82097e+06
gp14-10957-09	388080	5.87426e+06
gp14-11113-09	388833	5.82107e+06
gp14-10957-09	389443	5.88049e+06
gp14-10957-09	389507	5.87719e+06
gp14-11113-09	389572	5.82031e+06
gp14-10957-09	389632	5.88395e+06
gp14-10957-09	389667	5.87798e+06
gp14-11093-09	389756	5.77225e+06
gp14-10957-09	389896	5.88468e+06
gp14-10957-09	389915	5.8854e+06
gp14-10957-09	390534	5.8886e+06
gp14-10957-09	390676	5.89248e+06
gp14-11113-09	390795	5.81842e+06
gp14-10957-09	391089	5.89105e+06
gp14-10957-09	391242	5.89452e+06
gp14-11093-09	391399	5.77273e+06
gp14-11113-09	391562	5.81763e+06
gp14-10957-09	392719	5.89843e+06
gp14-11093-09	392880	5.77287e+06
gp14-10957-09	393915	5.90422e+06
gp14-11093-09	394642	5.77397e+06
gp14-11113-09	394979	5.81277e+06
gp14-11113-09	395679	5.81134e+06
gp14-11113-09	396139	5.81038e+06
gp14-11095-09	396401	5.76176e+06
gp14-11101-09	396460	5.77542e+06
gp14-11113-09	396949	5.77561e+06
gp14-11015-09	396955	5.78106e+06
gp14-11108-09	397011	5.77593e+06
gp14-11095-09	397153	5.76188e+06
gp14-11108-09	397493	5.77806e+06
gp14-11113-09	398153	5.77808e+06
gp14-11015-09	398388	5.78447e+06
gp14-11095-09	398407	5.76238e+06
gp14-11113-09	398824	5.79352e+06
gp14-11113-09	398875	5.78893e+06
gp14-11113-09	398901	5.79133e+06
gp14-11108-09	398968	5.77971e+06
gp14-11095-09	399134	5.76297e+06
gp14-11113-09	399134	5.80589e+06
gp14-11095-09	399149	5.7716e+06
gp14-11113-09	399253	5.79831e+06
gp14-11101-09	399347	5.7905e+06
gp14-11113-09	399516	5.80472e+06
gp14-11113-09	399656	5.80059e+06
gp14-11113-09	399814	5.80275e+06
gp14-11101-09	400093	5.78568e+06
gp14-11015-09	400347	5.78809e+06
gp14-11015-09	401747	5.78885e+06
gp14-11095-09	402967	5.76688e+06
gp14-11015-09	404213	5.79433e+06
gp14-11015-09	404222	5.79551e+06
gp14-11015-09	404417	5.79187e+06
gp14-11015-09	404429	5.79557e+06
gp14-11015-09	404505	5.7933e+06
gp14-11015-09	404525	5.79432e+06
gp14-11015-09	404913	5.79464e+06
gp14-11015-09	405516	5.79316e+06
gp14-11015-09	405749	5.79289e+06
gp14-11108-09	83300	5.81536e+06
gp14-11093-09	360902	5.79448e+06
gp14-11093-09	362284	5.79424e+06
gp14-11093-09	364280	5.79377e+06
gp14-11108-09	365664	5.77374e+06
gp14-11093-09	366160	5.79332e+06
gp14-11108-09	366859	5.77396e+06
gp14-11108-09	367585	5.77354e+06
gp14-11093-09	367961	5.79303e+06
gp14-11108-09	369219	5.77354e+06
gp14-11093-09	369786	5.79264e+06
gp14-11108-09	370046	5.77337e+06
gp14-11093-09	371216	5.7919e+06
gp14-11108-09	372140	5.77364e+06
gp14-11093-09	372398	5.79129e+06
gp14-11108-09	372907	5.77362e+06
gp14-11093-09	372962	5.79105e+06
gp14-11108-09	374160	5.77319e+06
gp14-11093-09	376459	5.78926e+06
gp14-11113-09	376827	5.80156e+06
gp14-11113-09	377117	5.80187e+06
gp14-11093-09	378015	5.78858e+06
gp14-11093-09	379617	5.78794e+06
gp14-11113-09	379968	5.80093e+06
gp14-11093-09	381190	5.78666e+06
gp14-11113-09	381242	5.79908e+06
gp14-11113-09	382023	5.79819e+06
gp14-11093-09	382711	5.78562e+06
gp14-11113-09	383801	5.79581e+06
gp14-11093-09	384435	5.78453e+06
gp14-10957-09	385275	5.86194e+06
gp14-10957-09	385766	5.86483e+06
gp14-10957-09	386515	5.85845e+06
gp14-11093-09	386755	5.78293e+06
gp14-10957-09	387458	5.83017e+06
gp14-10957-09	387753	5.85349e+06
gp14-10957-09	388206	5.85289e+06
gp14-11113-09	388309	5.78302e+06
gp14-11108-09	388443	5.76986e+06
gp14-11093-09	388565	5.78169e+06
gp14-11095-09	389300	5.76576e+06
gp14-11095-09	389359	5.76761e+06
gp14-10957-09	389548	5.85074e+06
gp14-11113-09	392946	5.77774e+06
gp14-10957-09	393371	5.84606e+06
gp14-10957-09	393464	5.83277e+06
gp14-11093-09	393631	5.77721e+06
gp14-11101-09	393670	5.78842e+06
gp14-10957-09	393700	5.84567e+06
gp14-11093-09	393913	5.77679e+06
gp14-11100-09	394308	5.8317e+06
gp14-10957-09	394724	5.84014e+06
gp14-11093-09	395355	5.77532e+06
gp14-11101-09	395566	5.78589e+06
gp14-11101-09	395948	5.77865e+06
gp14-11108-09	396608	5.77322e+06
gp14-11100-09	397063	5.83509e+06
gp14-11100-09	401354	5.84412e+06
gp14-11100-09	402628	5.84638e+06
gp14-11015-09	402837	5.79597e+06
gp14-11015-09	403009	5.7944e+06
gp14-11015-09	403293	5.79706e+06
gp14-11100-09	404141	5.84925e+06
gp14-11015-09	404347	5.7978e+06
gp14-11015-09	404396	5.79549e+06
gp14-11015-09	404599	5.7993e+06
gp14-11015-09	404849	5.79968e+06
gp14-11015-09	405491	5.79266e+06
gp14-11015-09	405924	5.79207e+06
gp14-11100-09	405997	5.85181e+06
gp14-11100-09	407368	5.85311e+06
gp14-11015-09	407426	5.7982e+06
gp14-11015-09	407578	5.80056e+06
gp14-11015-09	407874	5.80045e+06
gp14-11015-09	408091	5.80057e+06
gp14-11015-09	408444	5.79771e+06
gp14-11015-09	408524	5.79796e+06
gp14-11100-09	408560	5.85447e+06
gp14-11100-09	411442	5.86143e+06
gp14-11100-09	411507	5.92173e+06
gp14-11100-09	412817	5.86647e+06
gp14-11100-09	412965	5.86845e+06
gp14-11100-09	414105	5.87379e+06
gp14-11093-09	338524	5.8152e+06
gp14-11093-09	338830	5.81586e+06
gp14-11093-09	338948	5.81684e+06
gp14-11093-09	339065	5.81361e+06
gp14-11093-09	339544	5.81861e+06
gp14-11093-09	339687	5.81182e+06
gp14-11093-09	339691	5.81211e+06
gp14-11093-09	339779	5.81292e+06
gp14-11093-09	339938	5.81978e+06
gp14-11093-09	340158	5.81077e+06
gp14-11093-09	340357	5.82066e+06
gp14-11093-09	340778	5.82154e+06
gp14-11093-09	340953	5.82153e+06
gp14-11093-09	340989	5.81004e+06
gp14-11093-09	341178	5.82128e+06
gp14-11093-09	341380	5.82074e+06
gp14-11093-09	341474	5.82017e+06
gp14-11093-09	341521	5.81949e+06
gp14-11093-09	343888	5.80815e+06
gp14-11093-09	344528	5.80745e+06
gp14-11093-09	344949	5.80686e+06
gp14-11093-09	345374	5.80318e+06
gp14-11093-09	345403	5.8047e+06
gp14-11093-09	345512	5.80387e+06
gp14-11093-09	345535	5.80602e+06
gp14-11108-09	345545	5.78737e+06
gp14-11093-09	345701	5.80581e+06
gp14-11108-09	345716	5.78548e+06
gp14-11108-09	345898	5.78486e+06
gp14-11093-09	345976	5.80309e+06
gp14-11093-09	346715	5.80203e+06
gp14-11093-09	347240	5.801e+06
gp14-11108-09	347659	5.78253e+06
gp14-11108-09	348007	5.78303e+06
gp14-11093-09	348127	5.80018e+06
gp14-11093-09	349323	5.7992e+06
gp14-11093-09	350577	5.7988e+06
gp14-11093-09	352251	5.79754e+06
gp14-11093-09	354782	5.79683e+06
gp14-11108-09	355607	5.77795e+06
gp14-11108-09	355671	5.77754e+06
gp14-11093-09	356070	5.79614e+06
gp14-11093-09	357766	5.79562e+06
gp14-11093-09	359565	5.79485e+06
gp14-11113-09	370957	5.8213e+06
gp14-11113-09	371265	5.82054e+06
gp14-11113-09	371518	5.81528e+06
gp14-11113-09	371562	5.81477e+06
gp14-11113-09	371698	5.81595e+06
gp14-11113-09	371709	5.82448e+06
gp14-11113-09	371912	5.81226e+06
gp14-11113-09	372067	5.81866e+06
gp14-11113-09	372067	5.81093e+06
gp14-11113-09	372095	5.81672e+06
gp14-11113-09	372109	5.8093e+06
gp14-11113-09	372350	5.81771e+06
gp14-11113-09	372538	5.80779e+06
gp14-11113-09	373053	5.82773e+06
gp14-11113-09	373065	5.80633e+06
gp14-11113-09	373667	5.82848e+06
gp14-11113-09	376002	5.80168e+06
gp14-11113-09	377272	5.83048e+06
gp14-11113-09	377555	5.83504e+06
gp14-11113-09	377653	5.83554e+06
gp14-11113-09	377749	5.83594e+06
gp14-10957-09	378088	5.81026e+06
gp14-10957-09	378247	5.81128e+06
gp14-10957-09	378276	5.81428e+06
gp14-10957-09	378625	5.81701e+06
gp14-11113-09	378666	5.83224e+06
gp14-10957-09	379132	5.80618e+06
gp14-11113-09	379197	5.83332e+06
gp14-10957-09	379590	5.80501e+06
gp14-10957-09	380433	5.80374e+06
gp14-10957-09	380770	5.82383e+06
gp14-10957-09	381458	5.82494e+06
gp14-10957-09	381541	5.82508e+06
gp14-10957-09	381546	5.80289e+06
gp14-10957-09	382280	5.82595e+06
gp14-10957-09	382812	5.80162e+06
gp14-10957-09	382877	5.82666e+06
gp14-10957-09	384689	5.79907e+06
gp14-10957-09	386247	5.79581e+06
gp14-10957-09	386889	5.79387e+06
gp14-10957-09	388325	5.78958e+06
gp14-10957-09	388889	5.78711e+06
gp14-11095-09	389351	5.76761e+06
gp14-11095-09	389571	5.76757e+06
gp14-11095-09	389578	5.76756e+06
gp14-11095-09	389601	5.76757e+06
gp14-11095-09	389602	5.76759e+06
gp14-11095-09	389604	5.76755e+06
gp14-10957-09	389644	5.78424e+06
gp14-11095-09	389657	5.76756e+06
gp14-11095-09	389676	5.76756e+06
gp14-10957-09	390501	5.78103e+06
gp14-10957-09	391035	5.76929e+06
gp14-10957-09	391584	5.77766e+06
gp14-10957-09	393769	5.77546e+06
gp14-11101-09	394423	5.78259e+06
gp14-11101-09	394484	5.7833e+06
gp14-11101-09	395620	5.77496e+06
gp14-11101-09	395872	5.78836e+06
gp14-11101-09	396239	5.78955e+06
gp14-11101-09	396683	5.79085e+06
gp14-11101-09	397340	5.79185e+06
gp14-11101-09	397472	5.78335e+06
gp14-11101-09	398960	5.79411e+06
gp14-11101-09	399355	5.79007e+06
gp14-11101-09	399668	5.79233e+06
gp14-11101-09	399729	5.7934e+06
gp14-11015-09	401797	5.78636e+06
gp14-11015-09	403234	5.78908e+06
gp14-11015-09	404573	5.7914e+06
gp14-11015-09	405623	5.79276e+06
gp14-11015-09	405646	5.79283e+06
gp14-11015-09	406033	5.79435e+06
gp14-11015-09	408113	5.79692e+06
gp14-11015-09	408650	5.79486e+06
gp14-11015-09	409559	5.79864e+06
gp14-11015-09	409672	5.79499e+06
gp14-11015-09	410450	5.79543e+06
gp14-11015-09	411187	5.8035e+06
gp14-11015-09	411593	5.79553e+06
gp14-11015-09	411962	5.80035e+06
gp14-11015-09	411966	5.79575e+06
gp14-11015-09	412671	5.79871e+06
gp14-11015-09	412696	5.80128e+06
gp14-11015-09	412927	5.80355e+06
gp14-11015-09	413028	5.79743e+06
gp14-11015-09	413178	5.80276e+06
gp14-11015-09	413326	5.80179e+06
gp14-11100-09	415165	5.87559e+06
gp14-11100-09	416275	5.87757e+06
gp14-11100-09	416911	5.87925e+06
gp14-11100-09	417756	5.88146e+06
gp14-11100-09	418072	5.88319e+06
gp14-11100-09	419242	5.88722e+06
gp14-11100-09	420171	5.88901e+06
gp14-11100-09	421109	5.89103e+06
gp14-11100-09	421371	5.89218e+06
gp14-11100-09	421442	5.89384e+06
gp14-11100-09	423039	5.89531e+06
gp14-11100-09	424304	5.89654e+06
gp14-11100-09	426267	5.89751e+06
gp14-11100-09	427986	5.89891e+06
gp14-11100-09	432300	5.90154e+06
gp14-11100-09	432845	5.90142e+06
gp14-11100-09	432854	5.90142e+06
gp14-11100-09	432859	5.9014e+06
gp14-11100-09	432875	5.90142e+06
gp14-11100-09	432949	5.90146e+06
gp14-11100-09	432951	5.90141e+06
gp14-11100-09	432962	5.90145e+06
gp14-11100-09	432967	5.90139e+06
gp14-11100-09	433008	5.90144e+06
gp14-11100-09	433023	5.90143e+06
gp14-11100-09	433043	5.9014e+06
gp14-11100-09	433112	5.90149e+06
gp14-11100-09	433151	5.90146e+06
gp14-11095-09	436744	5.7373e+06
gp14-11095-09	436744	5.7373e+06
gp14-11108-09	338066	5.79058e+06
gp14-11093-09	338930	5.8351e+06
gp14-11093-09	339118	5.83727e+06
gp14-11108-09	339314	5.7895e+06
gp14-11093-09	339331	5.8336e+06
gp14-11093-09	339450	5.83017e+06
gp14-11093-09	339544	5.82899e+06
gp14-11093-09	339840	5.83226e+06
gp14-11093-09	339993	5.83306e+06
gp14-11093-09	340147	5.83077e+06
gp14-11093-09	340319	5.83893e+06
gp14-11093-09	340319	5.83184e+06
gp14-11093-09	340381	5.82622e+06
gp14-11093-09	340499	5.83123e+06
gp14-11093-09	340535	5.82406e+06
gp14-11093-09	340642	5.82471e+06
gp14-11093-09	340740	5.83306e+06
gp14-11093-09	340814	5.83352e+06
gp14-11108-09	340871	5.78934e+06
gp14-11093-09	340972	5.83323e+06
gp14-11093-09	341124	5.82347e+06
gp14-11093-09	341185	5.83331e+06
gp14-11093-09	341389	5.82288e+06
gp14-11093-09	341447	5.81982e+06
gp14-11093-09	341537	5.82029e+06
gp14-11093-09	341813	5.82218e+06
gp14-11093-09	343272	5.84234e+06
gp14-11093-09	346235	5.84428e+06
gp14-11093-09	348482	5.84515e+06
gp14-11093-09	350448	5.8457e+06
gp14-11093-09	351529	5.84594e+06
gp14-11093-09	352490	5.84634e+06
gp14-11093-09	352619	5.84593e+06
gp14-11093-09	352973	5.84598e+06
gp14-11113-09	376974	5.85757e+06
gp14-11113-09	377057	5.83214e+06
gp14-11113-09	377433	5.83257e+06
gp14-11113-09	377489	5.83194e+06
gp14-11113-09	377499	5.83201e+06
gp14-11095-09	378485	5.75482e+06
gp14-11113-09	379065	5.85367e+06
gp14-11113-09	379338	5.85204e+06
gp14-11113-09	379661	5.83185e+06
gp14-11095-09	379756	5.7548e+06
gp14-11113-09	380806	5.84868e+06
gp14-11113-09	380918	5.84159e+06
gp14-11113-09	380932	5.83229e+06
gp14-11113-09	381062	5.84034e+06
gp14-11113-09	381268	5.83905e+06
gp14-11113-09	381710	5.83497e+06
gp14-11113-09	381747	5.83594e+06
gp14-11095-09	385167	5.75593e+06
gp14-10957-09	389313	5.76763e+06
gp14-10957-09	389387	5.76761e+06
gp14-10957-09	389416	5.76764e+06
gp14-10957-09	389427	5.7676e+06
gp14-10957-09	389449	5.76755e+06
gp14-10957-09	389465	5.7676e+06
gp14-10957-09	389490	5.76749e+06
gp14-10957-09	389558	5.76751e+06
gp14-10957-09	389590	5.76758e+06
gp14-10957-09	389594	5.76757e+06
gp14-10957-09	389618	5.76757e+06
gp14-10957-09	389638	5.76757e+06
gp14-10957-09	389865	5.76754e+06
gp14-11095-09	390172	5.76339e+06
gp14-10957-09	390637	5.76758e+06
gp14-11095-09	390746	5.76434e+06
gp14-11095-09	391225	5.76337e+06
gp14-11095-09	391278	5.76749e+06
gp14-11095-09	391737	5.7642e+06
gp14-11095-09	391793	5.7633e+06
gp14-11095-09	391847	5.76387e+06
gp14-11095-09	391969	5.76552e+06
gp14-11101-09	396614	5.77624e+06
gp14-11015-09	396758	5.77661e+06
gp14-11015-09	397650	5.77912e+06
gp14-11015-09	398976	5.7817e+06
gp14-11100-09	419093	5.91758e+06
gp14-11100-09	423891	5.91795e+06
gp14-11100-09	425003	5.91745e+06
gp14-11100-09	426341	5.91727e+06
gp14-11100-09	429024	5.9168e+06
gp14-11100-09	431140	5.91589e+06
gp14-11100-09	432645	5.91497e+06
gp14-11100-09	432794	5.90134e+06
gp14-11100-09	432803	5.90134e+06
gp14-11100-09	432803	5.90133e+06
gp14-11100-09	432803	5.90133e+06
gp14-11100-09	432807	5.90133e+06
gp14-11100-09	432817	5.90134e+06
gp14-11100-09	432821	5.90136e+06
gp14-11100-09	432834	5.90135e+06
gp14-11100-09	432851	5.90136e+06
gp14-11100-09	433144	5.9131e+06
gp14-11100-09	433563	5.90942e+06
gp14-11093-09	353595	5.84629e+06
gp14-11093-09	354008	5.85343e+06
gp14-11093-09	354246	5.8472e+06
gp14-11093-09	354298	5.85285e+06
gp14-11093-09	354313	5.85361e+06
gp14-11093-09	354950	5.84777e+06
gp14-11093-09	355159	5.84787e+06
gp14-11093-09	355312	5.84794e+06
gp14-11093-09	355349	5.85087e+06
gp14-11093-09	355644	5.8491e+06
gp14-11093-09	355755	5.85044e+06
gp14-11093-09	355761	5.84862e+06
gp14-11093-09	356182	5.85506e+06
gp14-11093-09	359486	5.85778e+06
gp14-11093-09	361027	5.85917e+06
gp14-11093-09	362302	5.86033e+06
gp14-11093-09	363920	5.86159e+06
gp14-11093-09	365232	5.86246e+06
gp14-11093-09	366353	5.86327e+06
gp14-11093-09	367592	5.864e+06
gp14-10957-09	368893	5.78753e+06
gp14-10957-09	369903	5.78614e+06
[truncated: 77,522 more rows]
